# Supplementary material for: ﻿Description of two new species of the genus Tillicera Spinola (Coleoptera, Cleridae, Clerinae), with new synonyms, new distributional records, and an updated key
Source: Zookeys. 2022 Apr 13;1095:123–42. doi: 10.3897/zookeys.1095.80097 (PMC9021148; doi:10.3897/zookeys.1095.80097)
Supplement: XML Treatment for Tillicera [file zookeys.1095.80097-treatment1.xml]

<!DOCTYPE tp:taxon-treatment
  PUBLIC "-//TaxonX//DTD Taxonomic Treatment Publishing DTD v0 20100105//EN" "tax-treatment-NSO.dtd">
<tp:taxon-treatment xmlns:tp="http://www.plazi.org/taxpub"><tp:treatment-meta><kwd-group><label>Taxon classification</label><kwd>
              <named-content content-type="kingdom">Animalia</named-content>
            </kwd><kwd>
              <named-content content-type="order">Coleoptera</named-content>
            </kwd><kwd>
              <named-content content-type="family">Cleridae</named-content>
            </kwd></kwd-group><mixed-citation publication-type="journal"><person-group><name><surname>Murakami</surname><given-names>Hiroyuki</given-names></name><name><surname>Gerstmeier</surname><given-names>Roland</given-names></name><name><surname>Sakai</surname><given-names>Kaoru</given-names></name></person-group><article-title>﻿Description of two new species of the genus <italic><tp:taxon-name><tp:taxon-name-part taxon-name-part-type="genus" reg="Tillicera">Tillicera</tp:taxon-name-part></tp:taxon-name></italic> Spinola (<tp:taxon-name><tp:taxon-name-part taxon-name-part-type="order">Coleoptera</tp:taxon-name-part></tp:taxon-name>, <tp:taxon-name><tp:taxon-name-part taxon-name-part-type="family">Cleridae</tp:taxon-name-part></tp:taxon-name>, <tp:taxon-name><tp:taxon-name-part taxon-name-part-type="subfamily">Clerinae</tp:taxon-name-part></tp:taxon-name>), with new synonyms, new distributional records, and an updated key</article-title><source>Zookeys</source><day>13</day><month>04</month><year>2022</year><volume>1095</volume><fpage>123</fpage><lpage>142</lpage><pub-id pub-id-type="doi">10.3897/zookeys.1095.80097</pub-id></mixed-citation></tp:treatment-meta><tp:nomenclature><label>﻿Genus</label><tp:taxon-name>
            <object-id xmlns:xlink="http://www.w3.org/1999/xlink" content-type="arpha" xlink:type="simple">19EECDD3-1A4F-5BC6-B9EC-44DF1DA1C27A</object-id>
            <tp:taxon-name-part taxon-name-part-type="genus" reg="Tillicera">Tillicera</tp:taxon-name-part>
          </tp:taxon-name><tp:taxon-authority>Spinola, 1841</tp:taxon-authority><tp:nomenclature-citation-list><tp:nomenclature-citation><tp:taxon-name>
                <tp:taxon-name-part taxon-name-part-type="genus" reg="Tillicera">Tillicera</tp:taxon-name-part>
              </tp:taxon-name><comment>Spinola, 1841: 73; <xref ref-type="bibr" rid="B5">Gerstmeier and Bernhard 2010</xref>: 3; <xref ref-type="bibr" rid="B6">Gerstmeier and Stapel 2016</xref>: 539.</comment></tp:nomenclature-citation></tp:nomenclature-citation-list></tp:nomenclature><tp:treatment-sec sec-type="diagnosis" id="SECID0EHMAC"><title>Diagnosis.</title><p>The genus <italic><tp:taxon-name><tp:taxon-name-part taxon-name-part-type="genus" reg="Tillicera">Tillicera</tp:taxon-name-part></tp:taxon-name></italic> is closely related to <italic><tp:taxon-name><tp:taxon-name-part taxon-name-part-type="genus" reg="Hemitrachys">Hemitrachys</tp:taxon-name-part></tp:taxon-name></italic> Gorham but differs from it by the following characteristics (<xref ref-type="bibr" rid="B22">Yang and Yang 2013</xref>; <xref ref-type="bibr" rid="B6">Gerstmeier and Stapel 2016</xref>): antennomeres V–XI not clubbed; elytral length to width ratio 2.01–2.37; pulvillar formula 4–4–2, 4–4–3 or 4–4–4 (<italic><tp:taxon-name><tp:taxon-name-part taxon-name-part-type="genus" reg="Hemitrachys">Hemitrachys</tp:taxon-name-part></tp:taxon-name></italic>: antennomeres V–XI clubbed; elytral length to width ratio 1.58–1.80; pulvillar formula 4–2–2).</p></tp:treatment-sec><tp:treatment-sec sec-type="remarks" id="SECID0EKNAC"><title>Remarks.</title><p>In male and female adults of <italic><tp:taxon-name><tp:taxon-name-part taxon-name-part-type="genus" reg="Thanasimus">Thanasimus</tp:taxon-name-part><tp:taxon-name-part taxon-name-part-type="species" reg="substriatus">substriatus</tp:taxon-name-part></tp:taxon-name></italic>, sensilla basiconica were distributed in clusters that formed a line along the posterior border from the fifth to the eighth antennomere (<xref ref-type="bibr" rid="B24">Zhang et al. 2021</xref>). The area of the apical margin of antennae in ventral view, which is vested with sensilla basiconica, was discovered in <italic><tp:taxon-name><tp:taxon-name-part taxon-name-part-type="genus" reg="Tillicera">Tillicera</tp:taxon-name-part><tp:taxon-name-part taxon-name-part-type="species" reg="callosa">callosa</tp:taxon-name-part></tp:taxon-name></italic>, <italic><tp:taxon-name><tp:taxon-name-part taxon-name-part-type="genus" reg="Tillicera">Tillicera</tp:taxon-name-part><tp:taxon-name-part taxon-name-part-type="species" reg="fortis">fortis</tp:taxon-name-part></tp:taxon-name></italic> sp. nov., <italic><tp:taxon-name><tp:taxon-name-part taxon-name-part-type="genus" reg="Tillicera">Tillicera</tp:taxon-name-part><tp:taxon-name-part taxon-name-part-type="species" reg="spinosa">spinosa</tp:taxon-name-part></tp:taxon-name></italic> sp. nov., and <italic><tp:taxon-name><tp:taxon-name-part taxon-name-part-type="genus" reg="Hemitrachys">Hemitrachys</tp:taxon-name-part><tp:taxon-name-part taxon-name-part-type="species" reg="tubericollis">tubericollis</tp:taxon-name-part></tp:taxon-name></italic> Yang &amp; Yang, 2013 for the first time (Figs <xref ref-type="fig" rid="F4">29–31</xref>, <xref ref-type="fig" rid="F5">34</xref>, <xref ref-type="fig" rid="F5">35</xref>). The genus <italic><tp:taxon-name><tp:taxon-name-part taxon-name-part-type="genus" reg="Tillicera">Tillicera</tp:taxon-name-part></tp:taxon-name></italic> is included in the <italic><tp:taxon-name><tp:taxon-name-part taxon-name-part-type="genus" reg="Tillicera">Tillicera</tp:taxon-name-part></tp:taxon-name></italic> genus group with <italic><tp:taxon-name><tp:taxon-name-part taxon-name-part-type="genus" reg="Apopempsis">Apopempsis</tp:taxon-name-part></tp:taxon-name></italic>, <italic><tp:taxon-name><tp:taxon-name-part taxon-name-part-type="genus" reg="Cardiostichus">Cardiostichus</tp:taxon-name-part></tp:taxon-name></italic>, <italic><tp:taxon-name><tp:taxon-name-part taxon-name-part-type="genus" reg="Hemitrachys">Hemitrachys</tp:taxon-name-part></tp:taxon-name></italic>, <italic><tp:taxon-name><tp:taxon-name-part taxon-name-part-type="genus" reg="Placocerus">Placocerus</tp:taxon-name-part></tp:taxon-name></italic>, and <italic><tp:taxon-name><tp:taxon-name-part taxon-name-part-type="genus" reg="Plathanocera">Plathanocera</tp:taxon-name-part></tp:taxon-name></italic> (<xref ref-type="bibr" rid="B6">Gerstmeier and Stapel 2016</xref>); the monophyly of the genus group, however, is questioned by <xref ref-type="bibr" rid="B1">Bartlett (2021)</xref>.</p><p>In the first author’s observations, this remarkable antennal structure is also seen in two other genera, <italic><tp:taxon-name><tp:taxon-name-part taxon-name-part-type="genus" reg="Clerus">Clerus</tp:taxon-name-part></tp:taxon-name></italic> Geoffroy, 1762 and <italic><tp:taxon-name><tp:taxon-name-part taxon-name-part-type="genus" reg="Omadius">Omadius</tp:taxon-name-part></tp:taxon-name></italic> Laporte, 1838, which are included into the subtribe <tp:taxon-name>Clerina</tp:taxon-name> Latreille, 1802 (see <xref ref-type="bibr" rid="B1">Bartlett 2021</xref>). Further investigation is required to clarify the intergeneric relationships.</p></tp:treatment-sec><tp:treatment-sec><!--Section generated to contain objects referenced in tp:taxon-treatment.--><fig id="F4" position="float" orientation="portrait"><object-id xmlns:xlink="http://www.w3.org/1999/xlink" content-type="doi" xlink:type="simple">10.3897/zookeys.1095.80097.figures28-31</object-id><object-id xmlns:xlink="http://www.w3.org/1999/xlink" content-type="arpha" xlink:type="simple">50DFF021-A59B-5005-A95D-E9891E02BD87</object-id><label>Figures 28–31.</label><caption><p>Antennae of <italic><tp:taxon-name><tp:taxon-name-part taxon-name-part-type="genus" reg="Tillicera">Tillicera</tp:taxon-name-part></tp:taxon-name></italic> spp. (<bold>28</bold> dorsal view <bold>29–31</bold> ventral view) <bold>28</bold> male antennomere XI of <italic><tp:taxon-name><tp:taxon-name-part taxon-name-part-type="genus" reg="Tillicera">T.</tp:taxon-name-part><tp:taxon-name-part taxon-name-part-type="species" reg="spinosa">spinosa</tp:taxon-name-part></tp:taxon-name></italic> sp. nov. <bold>29</bold> female antennomere X of <italic><tp:taxon-name><tp:taxon-name-part taxon-name-part-type="genus" reg="Tillicera">T.</tp:taxon-name-part><tp:taxon-name-part taxon-name-part-type="species" reg="spinosa">spinosa</tp:taxon-name-part></tp:taxon-name></italic> sp. nov. <bold>30</bold> female antennomeres VII–IX of <italic><tp:taxon-name><tp:taxon-name-part taxon-name-part-type="genus" reg="Tillicera">T.</tp:taxon-name-part><tp:taxon-name-part taxon-name-part-type="species" reg="spinosa">spinosa</tp:taxon-name-part></tp:taxon-name></italic> sp. nov. <bold>31</bold> male antennomeres IV and V of <italic><tp:taxon-name><tp:taxon-name-part taxon-name-part-type="genus" reg="Tillicera">T.</tp:taxon-name-part><tp:taxon-name-part taxon-name-part-type="species" reg="callosa">callosa</tp:taxon-name-part></tp:taxon-name></italic>. Abbreviations: <bold>P</bold> pit-like sensillum <bold>SB</bold> an area of sensilla basiconica.</p></caption><graphic xmlns:xlink="http://www.w3.org/1999/xlink" xlink:href="zookeys-1095-123-g004.jpg" position="float" orientation="portrait" xlink:type="simple" id="oo_672268.jpg"><uri content-type="original_file" xlink:type="simple">https://binary.pensoft.net/fig/672268</uri></graphic></fig><fig id="F5" position="float" orientation="portrait"><object-id xmlns:xlink="http://www.w3.org/1999/xlink" content-type="doi" xlink:type="simple">10.3897/zookeys.1095.80097.figures32-35</object-id><object-id xmlns:xlink="http://www.w3.org/1999/xlink" content-type="arpha" xlink:type="simple">53C9725A-780B-565C-8474-03236D1E2517</object-id><label>Figures 32–35.</label><caption><p><italic><tp:taxon-name><tp:taxon-name-part taxon-name-part-type="genus" reg="Hemitrachys">Hemitrachys</tp:taxon-name-part><tp:taxon-name-part taxon-name-part-type="species" reg="tubericollis">tubericollis</tp:taxon-name-part></tp:taxon-name></italic><bold>32, 33</bold> habitus in dorsal (<bold>32</bold>) and ventral (<bold>33</bold>) views <bold>34</bold> male antennomeres IX–XI in ventral view <bold>35</bold> male antennomeres V–VIII in ventral view. Abbreviations: <bold>SB</bold> an area of sensilla basiconica.</p></caption><graphic xmlns:xlink="http://www.w3.org/1999/xlink" xlink:href="zookeys-1095-123-g005.jpg" position="float" orientation="portrait" xlink:type="simple" id="oo_672269.jpg"><uri content-type="original_file" xlink:type="simple">https://binary.pensoft.net/fig/672269</uri></graphic></fig></tp:treatment-sec><ref-list><ref id="B5"><mixed-citation xmlns:xlink="http://www.w3.org/1999/xlink" xlink:type="simple"><person-group><name name-style="western"><surname>Gerstmeier</surname><given-names>R</given-names></name><name name-style="western"><surname>Bernhard</surname><given-names>N</given-names></name></person-group> (<year>2010</year>) <article-title>Revision of the genus <italic><tp:taxon-name><tp:taxon-name-part taxon-name-part-type="genus">Tillicera</tp:taxon-name-part></tp:taxon-name></italic> Spinola, 1841 (<tp:taxon-name><tp:taxon-name-part taxon-name-part-type="order">Coleoptera</tp:taxon-name-part></tp:taxon-name>: <tp:taxon-name><tp:taxon-name-part taxon-name-part-type="family">Cleridae</tp:taxon-name-part></tp:taxon-name>, <tp:taxon-name><tp:taxon-name-part taxon-name-part-type="subfamily">Clerinae</tp:taxon-name-part></tp:taxon-name>).</article-title><source>Zootaxa</source><volume>2359</volume>(<issue>1</issue>): <fpage>1</fpage>–<lpage>34</lpage>. <ext-link xlink:href="10.11646/zootaxa.2359.1.1" ext-link-type="doi" xlink:type="simple">https://doi.org/10.11646/zootaxa.2359.1.1</ext-link></mixed-citation></ref><ref id="B6"><mixed-citation xmlns:xlink="http://www.w3.org/1999/xlink" xlink:type="simple"><person-group><name name-style="western"><surname>Gerstmeier</surname><given-names>R</given-names></name><name name-style="western"><surname>Stapel</surname><given-names>J</given-names></name></person-group> (<year>2016</year>) <article-title>A review of the <italic><tp:taxon-name><tp:taxon-name-part taxon-name-part-type="genus">Tillicera</tp:taxon-name-part></tp:taxon-name></italic> genus group with a revision of <italic><tp:taxon-name><tp:taxon-name-part taxon-name-part-type="genus">Plathanocera</tp:taxon-name-part></tp:taxon-name></italic> Schenkling (<tp:taxon-name><tp:taxon-name-part taxon-name-part-type="order">Coleoptera</tp:taxon-name-part></tp:taxon-name>, <tp:taxon-name><tp:taxon-name-part taxon-name-part-type="family">Cleridae</tp:taxon-name-part></tp:taxon-name>, <tp:taxon-name><tp:taxon-name-part taxon-name-part-type="subfamily">Clerinae</tp:taxon-name-part></tp:taxon-name>).</article-title><source>Zootaxa</source><volume>4193</volume>(<issue>3</issue>): <fpage>517</fpage>–<lpage>540</lpage>. <ext-link xlink:href="10.11646/zootaxa.4193.3.4" ext-link-type="doi" xlink:type="simple">https://doi.org/10.11646/zootaxa.4193.3.4</ext-link></mixed-citation></ref><ref id="B22"><mixed-citation xmlns:xlink="http://www.w3.org/1999/xlink" xlink:type="simple"><person-group><name name-style="western"><surname>Yang</surname><given-names>GY</given-names></name><name name-style="western"><surname>Yang</surname><given-names>XK</given-names></name></person-group> (<year>2013</year>) <article-title>Revision of the genus <italic><tp:taxon-name><tp:taxon-name-part taxon-name-part-type="genus">Hemitrachys</tp:taxon-name-part></tp:taxon-name></italic> Gorham, with discovery of a second species (<tp:taxon-name><tp:taxon-name-part taxon-name-part-type="order">Coleoptera</tp:taxon-name-part></tp:taxon-name>: <tp:taxon-name><tp:taxon-name-part taxon-name-part-type="family">Cleridae</tp:taxon-name-part></tp:taxon-name>: <tp:taxon-name><tp:taxon-name-part taxon-name-part-type="subfamily">Clerinae</tp:taxon-name-part></tp:taxon-name>).</article-title><source>Zootaxa</source><volume>3710</volume>(<issue>1</issue>): <fpage>72</fpage>–<lpage>80</lpage>. <ext-link xlink:href="10.11646/zootaxa.3710.1.5" ext-link-type="doi" xlink:type="simple">https://doi.org/10.11646/zootaxa.3710.1.5</ext-link></mixed-citation></ref><ref id="B24"><mixed-citation xmlns:xlink="http://www.w3.org/1999/xlink" xlink:type="simple"><person-group><name name-style="western"><surname>Zhang</surname><given-names>J</given-names></name><name name-style="western"><surname>Cheng</surname><given-names>B</given-names></name><name name-style="western"><surname>Fu</surname><given-names>L</given-names></name><name name-style="western"><surname>Sun</surname><given-names>S</given-names></name></person-group> (<year>2021</year>) <article-title>Morphology and Distribution of Antennal Sensilla of the Predatory Clerid Beetle, <tp:taxon-name><tp:taxon-name-part taxon-name-part-type="genus">Thanasimus</tp:taxon-name-part><tp:taxon-name-part taxon-name-part-type="species">substriatus</tp:taxon-name-part></tp:taxon-name> (<tp:taxon-name><tp:taxon-name-part taxon-name-part-type="order">Coleoptera</tp:taxon-name-part></tp:taxon-name>: <tp:taxon-name><tp:taxon-name-part taxon-name-part-type="family">Cleridae</tp:taxon-name-part></tp:taxon-name>).</article-title><source>Journal of Entomological Science</source><volume>56</volume>(<issue>3</issue>): <fpage>441</fpage>–<lpage>455</lpage>. <ext-link xlink:href="10.18474/JES20-70" ext-link-type="doi" xlink:type="simple">https://doi.org/10.18474/JES20-70</ext-link></mixed-citation></ref><ref id="B1"><mixed-citation xmlns:xlink="http://www.w3.org/1999/xlink" xlink:type="simple"><person-group><name name-style="western"><surname>Bartlett</surname><given-names>JS</given-names></name></person-group> (<year>2021</year>) <article-title>A preliminary suprageneric classification for <tp:taxon-name><tp:taxon-name-part taxon-name-part-type="subfamily">Clerinae</tp:taxon-name-part></tp:taxon-name> (<tp:taxon-name><tp:taxon-name-part taxon-name-part-type="order">Coleoptera</tp:taxon-name-part></tp:taxon-name>: <tp:taxon-name><tp:taxon-name-part taxon-name-part-type="family">Cleridae</tp:taxon-name-part></tp:taxon-name>) based on molecular and morphological evidence, including a review of tegminal terminology.</article-title><source>Annales Zoologici (Warszawa)</source><volume>71</volume>(<issue>4</issue>): <fpage>737</fpage>–<lpage>766</lpage>. <ext-link xlink:href="10.3161/00034541ANZ2021.71.4.003" ext-link-type="doi" xlink:type="simple">https://doi.org/10.3161/00034541ANZ2021.71.4.003</ext-link></mixed-citation></ref></ref-list></tp:taxon-treatment>
