# Supplementary material for: ﻿Description of two new species of the genus Tillicera Spinola (Coleoptera, Cleridae, Clerinae), with new synonyms, new distributional records, and an updated key
Source: Zookeys. 2022 Apr 13;1095:123–42. doi: 10.3897/zookeys.1095.80097 (PMC9021148; doi:10.3897/zookeys.1095.80097)
Supplement: XML Treatment for Tillicera callosa [file zookeys.1095.80097-treatment2.xml]

<!DOCTYPE tp:taxon-treatment
  PUBLIC "-//TaxonX//DTD Taxonomic Treatment Publishing DTD v0 20100105//EN" "tax-treatment-NSO.dtd">
<tp:taxon-treatment xmlns:tp="http://www.plazi.org/taxpub"><tp:treatment-meta><kwd-group><label>Taxon classification</label><kwd>
              <named-content content-type="kingdom">Animalia</named-content>
            </kwd><kwd>
              <named-content content-type="order">Coleoptera</named-content>
            </kwd><kwd>
              <named-content content-type="family">Cleridae</named-content>
            </kwd></kwd-group><mixed-citation publication-type="journal"><person-group><name><surname>Murakami</surname><given-names>Hiroyuki</given-names></name><name><surname>Gerstmeier</surname><given-names>Roland</given-names></name><name><surname>Sakai</surname><given-names>Kaoru</given-names></name></person-group><article-title>﻿Description of two new species of the genus <italic><tp:taxon-name><tp:taxon-name-part taxon-name-part-type="genus" reg="Tillicera">Tillicera</tp:taxon-name-part></tp:taxon-name></italic> Spinola (<tp:taxon-name><tp:taxon-name-part taxon-name-part-type="order">Coleoptera</tp:taxon-name-part></tp:taxon-name>, <tp:taxon-name><tp:taxon-name-part taxon-name-part-type="family">Cleridae</tp:taxon-name-part></tp:taxon-name>, <tp:taxon-name><tp:taxon-name-part taxon-name-part-type="subfamily">Clerinae</tp:taxon-name-part></tp:taxon-name>), with new synonyms, new distributional records, and an updated key</article-title><source>Zookeys</source><day>13</day><month>04</month><year>2022</year><volume>1095</volume><fpage>123</fpage><lpage>142</lpage><pub-id pub-id-type="doi">10.3897/zookeys.1095.80097</pub-id></mixed-citation></tp:treatment-meta><tp:nomenclature><label>﻿</label><tp:taxon-name>
            <object-id xmlns:xlink="http://www.w3.org/1999/xlink" content-type="arpha" xlink:type="simple">2BC8620B-098E-5B81-B13E-4CE8F5FD52D0</object-id>
            <tp:taxon-name-part taxon-name-part-type="genus" reg="Tillicera">Tillicera</tp:taxon-name-part>
            <tp:taxon-name-part taxon-name-part-type="species" reg="callosa">callosa</tp:taxon-name-part>
          </tp:taxon-name><tp:taxon-authority>Gerstmeier &amp; Bernhard, 2010</tp:taxon-authority><xref ref-type="fig" rid="F1">Figs 4</xref><xref ref-type="fig" rid="F4">, 31</xref><xref ref-type="fig" rid="F6">, 36–40</xref><tp:nomenclature-citation-list><tp:nomenclature-citation><tp:taxon-name>
                <tp:taxon-name-part taxon-name-part-type="genus" reg="Tillicera">Tillicera</tp:taxon-name-part>
                <tp:taxon-name-part taxon-name-part-type="species" reg="callosa">callosa</tp:taxon-name-part>
              </tp:taxon-name><comment>Gerstmeier &amp; Bernhard, 2010: 14, figs 4, 25. Type locality India, Darjeeling District.</comment></tp:nomenclature-citation></tp:nomenclature-citation-list></tp:nomenclature><tp:treatment-sec sec-type="material" id="SECID0EGEAE"><title>Specimens examined.</title><p><bold>Vietnam</bold>: Mt. Tam Dao, Vinh Phuc Prov., 10.V.1996 (<abbrev xmlns:xlink="http://www.w3.org/1999/xlink" xlink:title="private collection of Kaoru Sakai, Tokyo, Japan" id="ABBRID0EOEAE" xlink:type="simple">KSCJ</abbrev>, 2 males).</p></tp:treatment-sec><tp:treatment-sec sec-type="description" id="SECID0ESEAE"><title>Additional description.</title><p><bold>Male.</bold> Antennomeres V–X with an area vested with sensilla basiconica at apical margin in ventral view; XI without pit-like sensillum. Elytra with two large callous areas at base. Tarsal pulvillar formula 4–4–2; protarsomeres I and II with large lobed pulvilli; III and IV with large bilobed pulvilli; mesotarsomers I with vestigial minute pulvillus; II with small lobed pulvillus; III and IV with small bilobed pulvilli; metatarsomeres I and II without pulvilli; III and IV with small bilobed pulvilli.</p><p>Abdominal sternite V almost transverse. Pygidium weakly emarginated at apical margin (Fig. <xref ref-type="fig" rid="F6">36</xref>); apical margin of ventrite VI (Fig. <xref ref-type="fig" rid="F6">37</xref>) emarginated at middle; spicular forked, long (Fig. <xref ref-type="fig" rid="F6">38</xref>).</p><p>Tegmen (Fig. <xref ref-type="fig" rid="F6">39a–c</xref>) with dorsal and ventral sinuses at apical 1/6 of total length; tegminal arms long, extending 1/3–2/3 of total length. Median lobe (Fig. <xref ref-type="fig" rid="F6">40a–c</xref>) longer than tegmen; plate simple, without denticles.</p></tp:treatment-sec><tp:treatment-sec sec-type="remarks" id="SECID0ESFAE"><title>Remarks.</title><p>This species was originally described based on a single female specimen from India. In this paper, we describe the male in detail. This species is also related to <italic><tp:taxon-name><tp:taxon-name-part taxon-name-part-type="genus" reg="Hemitrachys">Hemitrachys</tp:taxon-name-part><tp:taxon-name-part taxon-name-part-type="species" reg="bizonatus">bizonatus</tp:taxon-name-part></tp:taxon-name></italic> Gorham, 1876 based on the structure of the male genitalia.</p></tp:treatment-sec><tp:treatment-sec sec-type="distribution" id="SECID0EDGAE"><title>Distribution.</title><p>India. New record: Vietnam.</p></tp:treatment-sec><tp:treatment-sec><!--Section generated to contain objects referenced in tp:taxon-treatment.--><fig id="F1" position="float" orientation="portrait"><object-id xmlns:xlink="http://www.w3.org/1999/xlink" content-type="doi" xlink:type="simple">10.3897/zookeys.1095.80097.figures1-12</object-id><object-id xmlns:xlink="http://www.w3.org/1999/xlink" content-type="arpha" xlink:type="simple">E1607DBF-1899-52AD-A9FD-5FDAFD8D479C</object-id><label>Figures 1–12.</label><caption><p>Habitus of <italic><tp:taxon-name><tp:taxon-name-part taxon-name-part-type="genus" reg="Tillicera">Tillicera</tp:taxon-name-part></tp:taxon-name></italic> species <bold>1</bold><italic><tp:taxon-name><tp:taxon-name-part taxon-name-part-type="genus" reg="Tillicera">Tillicera</tp:taxon-name-part><tp:taxon-name-part taxon-name-part-type="species" reg="auratofasciata">auratofasciata</tp:taxon-name-part></tp:taxon-name></italic><bold>2</bold><italic><tp:taxon-name><tp:taxon-name-part taxon-name-part-type="genus" reg="Tillicera">T.</tp:taxon-name-part><tp:taxon-name-part taxon-name-part-type="species" reg="aurivillosa">aurivillosa</tp:taxon-name-part></tp:taxon-name></italic><bold>3</bold><italic><tp:taxon-name><tp:taxon-name-part taxon-name-part-type="genus" reg="Tillicera">T.</tp:taxon-name-part><tp:taxon-name-part taxon-name-part-type="species" reg="bibalteata">bibalteata</tp:taxon-name-part></tp:taxon-name></italic><bold>4</bold><italic><tp:taxon-name><tp:taxon-name-part taxon-name-part-type="genus" reg="Tillicera">T.</tp:taxon-name-part><tp:taxon-name-part taxon-name-part-type="species" reg="callosa">callosa</tp:taxon-name-part></tp:taxon-name></italic><bold>5, 6</bold><italic><tp:taxon-name><tp:taxon-name-part taxon-name-part-type="genus" reg="Tillicera">T.</tp:taxon-name-part><tp:taxon-name-part taxon-name-part-type="species" reg="cleroides">cleroides</tp:taxon-name-part></tp:taxon-name></italic><bold>7, 8</bold><italic><tp:taxon-name><tp:taxon-name-part taxon-name-part-type="genus" reg="Tillicera">T.</tp:taxon-name-part><tp:taxon-name-part taxon-name-part-type="species" reg="hirsuta">hirsuta</tp:taxon-name-part></tp:taxon-name></italic><bold>9, 10</bold><italic><tp:taxon-name><tp:taxon-name-part taxon-name-part-type="genus" reg="Tillicera">T.</tp:taxon-name-part><tp:taxon-name-part taxon-name-part-type="species" reg="ihlei">ihlei</tp:taxon-name-part></tp:taxon-name></italic><bold>11, 12</bold><italic><tp:taxon-name><tp:taxon-name-part taxon-name-part-type="genus" reg="Tillicera">T.</tp:taxon-name-part><tp:taxon-name-part taxon-name-part-type="species" reg="javana">javana</tp:taxon-name-part></tp:taxon-name></italic>. Scale bars 2 mm.</p></caption><graphic xmlns:xlink="http://www.w3.org/1999/xlink" xlink:href="zookeys-1095-123-g001.jpg" position="float" orientation="portrait" xlink:type="simple" id="oo_672265.jpg"><uri content-type="original_file" xlink:type="simple">https://binary.pensoft.net/fig/672265</uri></graphic></fig><fig id="F4" position="float" orientation="portrait"><object-id xmlns:xlink="http://www.w3.org/1999/xlink" content-type="doi" xlink:type="simple">10.3897/zookeys.1095.80097.figures28-31</object-id><object-id xmlns:xlink="http://www.w3.org/1999/xlink" content-type="arpha" xlink:type="simple">50DFF021-A59B-5005-A95D-E9891E02BD87</object-id><label>Figures 28–31.</label><caption><p>Antennae of <italic><tp:taxon-name><tp:taxon-name-part taxon-name-part-type="genus" reg="Tillicera">Tillicera</tp:taxon-name-part></tp:taxon-name></italic> spp. (<bold>28</bold> dorsal view <bold>29–31</bold> ventral view) <bold>28</bold> male antennomere XI of <italic><tp:taxon-name><tp:taxon-name-part taxon-name-part-type="genus" reg="Tillicera">T.</tp:taxon-name-part><tp:taxon-name-part taxon-name-part-type="species" reg="spinosa">spinosa</tp:taxon-name-part></tp:taxon-name></italic> sp. nov. <bold>29</bold> female antennomere X of <italic><tp:taxon-name><tp:taxon-name-part taxon-name-part-type="genus" reg="Tillicera">T.</tp:taxon-name-part><tp:taxon-name-part taxon-name-part-type="species" reg="spinosa">spinosa</tp:taxon-name-part></tp:taxon-name></italic> sp. nov. <bold>30</bold> female antennomeres VII–IX of <italic><tp:taxon-name><tp:taxon-name-part taxon-name-part-type="genus" reg="Tillicera">T.</tp:taxon-name-part><tp:taxon-name-part taxon-name-part-type="species" reg="spinosa">spinosa</tp:taxon-name-part></tp:taxon-name></italic> sp. nov. <bold>31</bold> male antennomeres IV and V of <italic><tp:taxon-name><tp:taxon-name-part taxon-name-part-type="genus" reg="Tillicera">T.</tp:taxon-name-part><tp:taxon-name-part taxon-name-part-type="species" reg="callosa">callosa</tp:taxon-name-part></tp:taxon-name></italic>. Abbreviations: <bold>P</bold> pit-like sensillum <bold>SB</bold> an area of sensilla basiconica.</p></caption><graphic xmlns:xlink="http://www.w3.org/1999/xlink" xlink:href="zookeys-1095-123-g004.jpg" position="float" orientation="portrait" xlink:type="simple" id="oo_672268.jpg"><uri content-type="original_file" xlink:type="simple">https://binary.pensoft.net/fig/672268</uri></graphic></fig><fig id="F6" position="float" orientation="portrait"><object-id xmlns:xlink="http://www.w3.org/1999/xlink" content-type="doi" xlink:type="simple">10.3897/zookeys.1095.80097.figures36-40</object-id><object-id xmlns:xlink="http://www.w3.org/1999/xlink" content-type="arpha" xlink:type="simple">E6017F96-3F3E-589B-9A8B-82B979B5E288</object-id><label>Figures 36–40.</label><caption><p>Male terminal parts and aedeagus of <italic><tp:taxon-name><tp:taxon-name-part taxon-name-part-type="genus" reg="Tillicera">Tillicera</tp:taxon-name-part><tp:taxon-name-part taxon-name-part-type="species" reg="callosa">callosa</tp:taxon-name-part></tp:taxon-name></italic><bold>36</bold> pygidium <bold>37</bold> ventrite VI <bold>38</bold> spicular fork <bold>39</bold> tegmen in lateral (a), ventral (b) and dorsal (c) views <bold>40</bold> median lobe in lateral (a), ventral (b), and dorsal (c) views.</p></caption><graphic xmlns:xlink="http://www.w3.org/1999/xlink" xlink:href="zookeys-1095-123-g006.jpg" position="float" orientation="portrait" xlink:type="simple" id="oo_672270.jpg"><uri content-type="original_file" xlink:type="simple">https://binary.pensoft.net/fig/672270</uri></graphic></fig></tp:treatment-sec></tp:taxon-treatment>
