# Supplementary material for: ﻿Description of two new species of the genus Tillicera Spinola (Coleoptera, Cleridae, Clerinae), with new synonyms, new distributional records, and an updated key
Source: Zookeys. 2022 Apr 13;1095:123–42. doi: 10.3897/zookeys.1095.80097 (PMC9021148; doi:10.3897/zookeys.1095.80097)
Supplement: XML Treatment for Tillicera ihlei [file zookeys.1095.80097-treatment3.xml]

<!DOCTYPE tp:taxon-treatment
  PUBLIC "-//TaxonX//DTD Taxonomic Treatment Publishing DTD v0 20100105//EN" "tax-treatment-NSO.dtd">
<tp:taxon-treatment xmlns:tp="http://www.plazi.org/taxpub"><tp:treatment-meta><kwd-group><label>Taxon classification</label><kwd>
              <named-content content-type="kingdom">Animalia</named-content>
            </kwd><kwd>
              <named-content content-type="order">Coleoptera</named-content>
            </kwd><kwd>
              <named-content content-type="family">Cleridae</named-content>
            </kwd></kwd-group><mixed-citation publication-type="journal"><person-group><name><surname>Murakami</surname><given-names>Hiroyuki</given-names></name><name><surname>Gerstmeier</surname><given-names>Roland</given-names></name><name><surname>Sakai</surname><given-names>Kaoru</given-names></name></person-group><article-title>﻿Description of two new species of the genus <italic><tp:taxon-name><tp:taxon-name-part taxon-name-part-type="genus" reg="Tillicera">Tillicera</tp:taxon-name-part></tp:taxon-name></italic> Spinola (<tp:taxon-name><tp:taxon-name-part taxon-name-part-type="order">Coleoptera</tp:taxon-name-part></tp:taxon-name>, <tp:taxon-name><tp:taxon-name-part taxon-name-part-type="family">Cleridae</tp:taxon-name-part></tp:taxon-name>, <tp:taxon-name><tp:taxon-name-part taxon-name-part-type="subfamily">Clerinae</tp:taxon-name-part></tp:taxon-name>), with new synonyms, new distributional records, and an updated key</article-title><source>Zookeys</source><day>13</day><month>04</month><year>2022</year><volume>1095</volume><fpage>123</fpage><lpage>142</lpage><pub-id pub-id-type="doi">10.3897/zookeys.1095.80097</pub-id></mixed-citation></tp:treatment-meta><tp:nomenclature><label>﻿</label><tp:taxon-name>
            <object-id xmlns:xlink="http://www.w3.org/1999/xlink" content-type="arpha" xlink:type="simple">DC0B3A2E-1DE2-58BB-B177-D67A33EB8480</object-id>
            <tp:taxon-name-part taxon-name-part-type="genus" reg="Tillicera">Tillicera</tp:taxon-name-part>
            <tp:taxon-name-part taxon-name-part-type="species" reg="ihlei">ihlei</tp:taxon-name-part>
          </tp:taxon-name><tp:taxon-authority>Corporaal, 1949</tp:taxon-authority><xref ref-type="fig" rid="F1">Figs 9</xref><xref ref-type="fig" rid="F1">, 10</xref><tp:nomenclature-citation-list><tp:nomenclature-citation><tp:taxon-name>
                <tp:taxon-name-part taxon-name-part-type="genus" reg="Tillicera">Tillicera</tp:taxon-name-part>
                <tp:taxon-name-part taxon-name-part-type="species" reg="ihlei">ihlei</tp:taxon-name-part>
              </tp:taxon-name><comment>Corporaal, 1949: 99 (type locality Indonesia, Java); <xref ref-type="bibr" rid="B5">Gerstmeier and Bernhard 2010</xref>: 19, figs 9, 30–31</comment></tp:nomenclature-citation><tp:nomenclature-citation><tp:taxon-name>
                <tp:taxon-name-part taxon-name-part-type="genus" reg="Clerus">Clerus</tp:taxon-name-part>
                <tp:taxon-name-part taxon-name-part-type="species" reg="postmaculatus">postmaculatus</tp:taxon-name-part>
              </tp:taxon-name><comment>Nakane, 1963a: 46 (type locality Japan, Nakanoshima Is.); 1963b: 183; <xref ref-type="bibr" rid="B9">Miyatake 1985</xref>: 156. syn. nov.</comment></tp:nomenclature-citation></tp:nomenclature-citation-list></tp:nomenclature><tp:treatment-sec sec-type="Type specimen examined" id="SECID0EYIAE"><title>Type specimen examined.</title><p><bold><italic>Holotype</italic></bold> of <italic><tp:taxon-name><tp:taxon-name-part taxon-name-part-type="genus" reg="Clerus">Clerus</tp:taxon-name-part><tp:taxon-name-part taxon-name-part-type="species" reg="postmaculatus">postmaculatus</tp:taxon-name-part></tp:taxon-name></italic>. <bold>Japan</bold>: “NAKANOSHIMA/ Is. Tokara/ 7.vii.1960/ M. Sato leg.” (<named-content xmlns:xlink="http://www.w3.org/1999/xlink" content-type="dwc:institutional_code" xlink:title="Systematic Entomology, Hokkaido University, Sapporo, Japan" xlink:href="http://grbio.org/institution/hokkaido-university" xlink:type="simple">SEHU</named-content>, 1 male).</p></tp:treatment-sec><tp:treatment-sec sec-type="material" id="SECID0EVJAE"><title>Other specimens examined.</title><p><bold>Japan</bold>: [Kagoshima] Kankake-dake, alt. 220 m, Yakushima, 19.VII.–22.VII.2006, T. Yamauchi leg. (<named-content xmlns:xlink="http://www.w3.org/1999/xlink" content-type="dwc:institutional_code" xlink:title="Ehime University Museum, Matsuyama, Japan" xlink:href="http://grbio.org/institution/ehime-university" xlink:type="simple">EUMJ</named-content>, 3 exs); same locality and collector, 8.VI.–28.VI.2007, (<named-content xmlns:xlink="http://www.w3.org/1999/xlink" content-type="dwc:institutional_code" xlink:title="Ehime University Museum, Matsuyama, Japan" xlink:href="http://grbio.org/institution/ehime-university" xlink:type="simple">EUMJ</named-content>, 2 exs); same locality and collector, 28.VI.–30.VII.2007, (<named-content xmlns:xlink="http://www.w3.org/1999/xlink" content-type="dwc:institutional_code" xlink:title="Ehime University Museum, Matsuyama, Japan" xlink:href="http://grbio.org/institution/ehime-university" xlink:type="simple">EUMJ</named-content>, 5 exs); Hanyama, alt. 250 m, Yakushima, 22.VI.–22.VIII.2006, T. Yamauchi leg. (<named-content xmlns:xlink="http://www.w3.org/1999/xlink" content-type="dwc:institutional_code" xlink:title="Ehime University Museum, Matsuyama, Japan" xlink:href="http://grbio.org/institution/ehime-university" xlink:type="simple">EUMJ</named-content>, 3 exs, Malaise Trap); same locality and collector, 28.VI.–30.VII.2007, (<named-content xmlns:xlink="http://www.w3.org/1999/xlink" content-type="dwc:institutional_code" xlink:title="Ehime University Museum, Matsuyama, Japan" xlink:href="http://grbio.org/institution/ehime-university" xlink:type="simple">EUMJ</named-content>, 3 exs); same locality and collector, 27.VII.–30.VII.2007 (<named-content xmlns:xlink="http://www.w3.org/1999/xlink" content-type="dwc:institutional_code" xlink:title="Ehime University Museum, Matsuyama, Japan" xlink:href="http://grbio.org/institution/ehime-university" xlink:type="simple">EUMJ</named-content>, 3 exs); Aiko-dake, alt. 150 m, 28.VI.–29.VII.2007, Y. Takeo leg. (<named-content xmlns:xlink="http://www.w3.org/1999/xlink" content-type="dwc:institutional_code" xlink:title="Ehime University Museum, Matsuyama, Japan" xlink:href="http://grbio.org/institution/ehime-university" xlink:type="simple">EUMJ</named-content>, 1 ex., Malaise Trap); Miyanoura, Yaku-shima, 10.VII.1961, K. Ueda leg. (<named-content xmlns:xlink="http://www.w3.org/1999/xlink" content-type="dwc:institutional_code" xlink:title="Ehime University Museum, Matsuyama, Japan" xlink:href="http://grbio.org/institution/ehime-university" xlink:type="simple">EUMJ</named-content>, 1 female); Ikari, Amami-Oshima, 19.VI.1961, T. Shibata leg. (<named-content xmlns:xlink="http://www.w3.org/1999/xlink" content-type="dwc:institutional_code" xlink:title="Ehime University Museum, Matsuyama, Japan" xlink:href="http://grbio.org/institution/ehime-university" xlink:type="simple">EUMJ</named-content>, 1 male); same locality and collector, but 3.VII.1961. (<named-content xmlns:xlink="http://www.w3.org/1999/xlink" content-type="dwc:institutional_code" xlink:title="Ehime University Museum, Matsuyama, Japan" xlink:href="http://grbio.org/institution/ehime-university" xlink:type="simple">EUMJ</named-content>, 1 male); Mt. Otake, Toshima-mura, Nakano-shima, 23.VI.2004, J. Yamasako leg. (<named-content xmlns:xlink="http://www.w3.org/1999/xlink" content-type="dwc:institutional_code" xlink:title="Ehime University Museum, Matsuyama, Japan" xlink:href="http://grbio.org/institution/ehime-university" xlink:type="simple">EUMJ</named-content>, 1 female); Toshima, Nakano-shima, 1–7.VII.2009, M. Matsumura leg. (<abbrev xmlns:xlink="http://www.w3.org/1999/xlink" xlink:title="private collection of Masafumi Matsumura, Okinawa, Japan" id="ABBRID0EULAE" xlink:type="simple">MMCJ</abbrev>, 1 ex.). [Okinawa] Iji, Kunigami-son, Okinawa-jima, 2.V.1993, M. Matsumura leg. (<abbrev xmlns:xlink="http://www.w3.org/1999/xlink" xlink:title="private collection of Masafumi Matsumura, Okinawa, Japan" id="ABBRID0EYLAE" xlink:type="simple">MMCJ</abbrev>, 1 male); Okuni-rindo, Kunigami-son, Okinawa-jima, 13.VI.1997, K. Inada leg. (<abbrev xmlns:xlink="http://www.w3.org/1999/xlink" xlink:title="private collection of Kaoru Sakai, Tokyo, Japan" id="ABBRID0E3LAE" xlink:type="simple">KSCJ</abbrev>, 1 male); Aha, Kunigami-son, Okinawa-jima, 24.V.2012, M. Matsumura leg. (<abbrev xmlns:xlink="http://www.w3.org/1999/xlink" xlink:title="private collection of Masafumi Matsumura, Okinawa, Japan" id="ABBRID0EAMAE" xlink:type="simple">MMCJ</abbrev>, 1 female). <bold>Taiwan</bold>: [Miaoli] Xuejian Recreation Area, Tainan Township, 10. VI. 2015, S. Shih leg. (<named-content xmlns:xlink="http://www.w3.org/1999/xlink" content-type="dwc:institutional_code" xlink:title="Ehime University Museum, Matsuyama, Japan" xlink:href="http://grbio.org/institution/ehime-university" xlink:type="simple">EUMJ</named-content>, 8 males &amp; 18 exs) [Taitung] 9.VI.1971, Y. Maeda leg. (<named-content xmlns:xlink="http://www.w3.org/1999/xlink" content-type="dwc:institutional_code" xlink:title="Ehime University Museum, Matsuyama, Japan" xlink:href="http://grbio.org/institution/ehime-university" xlink:type="simple">EUMJ</named-content>, 1 female); Jinping-forestroad, Chihshang Township, 19.VI.2011, J. Yamasako leg. (<named-content xmlns:xlink="http://www.w3.org/1999/xlink" content-type="dwc:institutional_code" xlink:title="Ehime University Museum, Matsuyama, Japan" xlink:href="http://grbio.org/institution/ehime-university" xlink:type="simple">EUMJ</named-content>, 1 male). [Kaohsiung] Liukei Dist., 29.IV-8.V.1982, H. Takizawa leg. (<abbrev xmlns:xlink="http://www.w3.org/1999/xlink" xlink:title="private collection of Kaoru Sakai, Tokyo, Japan" id="ABBRID0EVMAE" xlink:type="simple">KSCJ</abbrev>, 1 ex.); Tengjhih, Taoyuan Dist., 14.V.1991, W. L. Chen leg. (<abbrev xmlns:xlink="http://www.w3.org/1999/xlink" content-type="institution" xlink:title="Natural History Museum and Institute, Chiba, Japan" id="ABBRID0EZMAE" xlink:type="simple">NHMI</abbrev>, 1 female). [Nantou] Nanzankei, Puli Township, 8.V.1965, T. Shirozu leg. (<named-content xmlns:xlink="http://www.w3.org/1999/xlink" content-type="dwc:institutional_code" xlink:title="Ehime University Museum, Matsuyama, Japan" xlink:href="http://grbio.org/institution/ehime-university" xlink:type="simple">EUMJ</named-content>, 1 male); same locality, 6.V.1971, Y. Hayashi leg. (<named-content xmlns:xlink="http://www.w3.org/1999/xlink" content-type="dwc:institutional_code" xlink:title="Ehime University Museum, Matsuyama, Japan" xlink:href="http://grbio.org/institution/ehime-university" xlink:type="simple">EUMJ</named-content>, 1 female); same locality, 17.IV.1977, W. Suzuki leg. (<abbrev xmlns:xlink="http://www.w3.org/1999/xlink" xlink:title="private collection of Kaoru Sakai, Tokyo, Japan" id="ABBRID0EINAE" xlink:type="simple">KSCJ</abbrev>, 1ex.); Sung Kang, Renai Township, 8.VIII.1983, K. Ra leg. (<abbrev xmlns:xlink="http://www.w3.org/1999/xlink" xlink:title="private collection of Kaoru Sakai, Tokyo, Japan" id="ABBRID0EMNAE" xlink:type="simple">KSCJ</abbrev>, 1ex.); Gaofeng, alt. c. 1700 m, Musha, Renai Township, 24–28.VIII.2016, M. Tanaka leg. (<abbrev xmlns:xlink="http://www.w3.org/1999/xlink" xlink:title="private collection of Minoru Tanaka, Japan" id="ABBRID0EQNAE" xlink:type="simple">MTCJ</abbrev>, 1 male); Mt. Rozan, alt. c. 1200 m, Renai Township, 29–30.VII.1976, H. Kan leg. (<named-content xmlns:xlink="http://www.w3.org/1999/xlink" content-type="dwc:institutional_code" xlink:title="Ehime University Museum, Matsuyama, Japan" xlink:href="http://grbio.org/institution/ehime-university" xlink:type="simple">EUMJ</named-content>, 1 female); Napankanshan, Renai Township, alt. 2050–2800 m, 20.V.1991, A. Saito leg. (<abbrev xmlns:xlink="http://www.w3.org/1999/xlink" content-type="institution" xlink:title="Natural History Museum and Institute, Chiba, Japan" id="ABBRID0EZNAE" xlink:type="simple">NHMI</abbrev>, 1 male, 1 female). <bold>Laos</bold>: Mt. Phu Pan, Ban Saleui, Xam Neua, Houa Pan Prov., 9.V.2007, T. Mizusawa leg. (<abbrev xmlns:xlink="http://www.w3.org/1999/xlink" xlink:title="private collection of Kaoru Sakai, Tokyo, Japan" id="ABBRID0EAOAE" xlink:type="simple">KSCJ</abbrev>, 1 male); Mt. Phou Pan, Ban Saleui, Hua Phan Prov., <named-content xmlns:xlink="http://www.w3.org/1999/xlink" content-type="dwc:verbatimCoordinates" xlink:type="simple"><named-content content-type="geo-json" specific-use="{&#34;type&#34;:&#34;Point&#34;,&#34;coordinates&#34;:[103.990556,20.225000]}" id="NCID0EHOAE" xlink:type="simple">20°13'30"N, 103°59'26"E</named-content></named-content>, 1350–1900 m, 22.V.2011, C. Holzschuh &amp; Native leg. (<named-content xmlns:xlink="http://www.w3.org/1999/xlink" content-type="dwc:institutional_code" xlink:title="Oberöstereichisches Landesmuseum Linz, Austria" xlink:href="http://grbio.org/institution/ober%C3%B6sterreichisches-landesmuseum" xlink:type="simple">OLML</named-content>, 1 ex.). <bold>Thailand</bold>: Doi Pui, Chiang Mai Prov., 28.IV.1983, H. Kan leg. (<named-content xmlns:xlink="http://www.w3.org/1999/xlink" content-type="dwc:institutional_code" xlink:title="Ehime University Museum, Matsuyama, Japan" xlink:href="http://grbio.org/institution/ehime-university" xlink:type="simple">EUMJ</named-content>, 1 ex.); Meo Village, Chiang Mai Prov., 1.V.1987, S. Saito leg. (<abbrev xmlns:xlink="http://www.w3.org/1999/xlink" xlink:title="private collection of Kaoru Sakai, Tokyo, Japan" id="ABBRID0EYOAE" xlink:type="simple">KSCJ</abbrev>, 1ex.); Chang Dao, Pa kia, Chiang Mai Prov., 4–5.V.2000, K. Okajima leg. (<abbrev xmlns:xlink="http://www.w3.org/1999/xlink" xlink:title="private collection of Kaoru Sakai, Tokyo, Japan" id="ABBRID0E3OAE" xlink:type="simple">KSCJ</abbrev>, 1 ex.); Wiang Pa Pao, Chiang Rai Prov., 17–21.V.2015, K. Takahashi leg. (<abbrev xmlns:xlink="http://www.w3.org/1999/xlink" xlink:title="private collection of Kaoru Sakai, Tokyo, Japan" id="ABBRID0EAPAE" xlink:type="simple">KSCJ</abbrev>, 1 ex.); same locality, 20–29.V.2017, K. Takahashi leg. (<abbrev xmlns:xlink="http://www.w3.org/1999/xlink" xlink:title="private collection of Kaoru Sakai, Tokyo, Japan" id="ABBRID0EEPAE" xlink:type="simple">KSCJ</abbrev>, 3 exs); Chiang Rai, Wiang Pa Pao, Mae Chedi, alt. 1200 m, 9–12.V.2018, S. Imada &amp; S. Inoue leg. (<named-content xmlns:xlink="http://www.w3.org/1999/xlink" content-type="dwc:institutional_code" xlink:title="Ehime University Museum, Matsuyama, Japan" xlink:href="http://grbio.org/institution/ehime-university" xlink:type="simple">EUMJ</named-content>, 2 exs); Mae Hong Son, Ban Huai Po, 1600–2000 m, 9.–16.V.1991, J. Horah leg. (<named-content xmlns:xlink="http://www.w3.org/1999/xlink" content-type="dwc:institutional_code" xlink:title="National Museum Prague, Czech Republic" xlink:href="http://grbio.org/institution/national-museum-prague-0" xlink:type="simple">NMPC</named-content>, 1 male). <bold>Myanmar</bold>: Maymyo (Pin Oo Lwin), alt. c. 1000 m, Mandalay Div., 6.VII.2001, Y. Kusakabe leg. (<abbrev xmlns:xlink="http://www.w3.org/1999/xlink" xlink:title="private collection of Kaoru Sakai, Tokyo, Japan" id="ABBRID0EUPAE" xlink:type="simple">KSCJ</abbrev>, 1 ex.).</p><fig id="F1" position="float" orientation="portrait"><object-id xmlns:xlink="http://www.w3.org/1999/xlink" content-type="doi" xlink:type="simple">10.3897/zookeys.1095.80097.figures1-12</object-id><object-id xmlns:xlink="http://www.w3.org/1999/xlink" content-type="arpha" xlink:type="simple">E1607DBF-1899-52AD-A9FD-5FDAFD8D479C</object-id><label>Figures 1–12.</label><caption><p>Habitus of <italic><tp:taxon-name><tp:taxon-name-part taxon-name-part-type="genus" reg="Tillicera">Tillicera</tp:taxon-name-part></tp:taxon-name></italic> species <bold>1</bold><italic><tp:taxon-name><tp:taxon-name-part taxon-name-part-type="genus" reg="Tillicera">Tillicera</tp:taxon-name-part><tp:taxon-name-part taxon-name-part-type="species" reg="auratofasciata">auratofasciata</tp:taxon-name-part></tp:taxon-name></italic><bold>2</bold><italic><tp:taxon-name><tp:taxon-name-part taxon-name-part-type="genus" reg="Tillicera">T.</tp:taxon-name-part><tp:taxon-name-part taxon-name-part-type="species" reg="aurivillosa">aurivillosa</tp:taxon-name-part></tp:taxon-name></italic><bold>3</bold><italic><tp:taxon-name><tp:taxon-name-part taxon-name-part-type="genus" reg="Tillicera">T.</tp:taxon-name-part><tp:taxon-name-part taxon-name-part-type="species" reg="bibalteata">bibalteata</tp:taxon-name-part></tp:taxon-name></italic><bold>4</bold><italic><tp:taxon-name><tp:taxon-name-part taxon-name-part-type="genus" reg="Tillicera">T.</tp:taxon-name-part><tp:taxon-name-part taxon-name-part-type="species" reg="callosa">callosa</tp:taxon-name-part></tp:taxon-name></italic><bold>5, 6</bold><italic><tp:taxon-name><tp:taxon-name-part taxon-name-part-type="genus" reg="Tillicera">T.</tp:taxon-name-part><tp:taxon-name-part taxon-name-part-type="species" reg="cleroides">cleroides</tp:taxon-name-part></tp:taxon-name></italic><bold>7, 8</bold><italic><tp:taxon-name><tp:taxon-name-part taxon-name-part-type="genus" reg="Tillicera">T.</tp:taxon-name-part><tp:taxon-name-part taxon-name-part-type="species" reg="hirsuta">hirsuta</tp:taxon-name-part></tp:taxon-name></italic><bold>9, 10</bold><italic><tp:taxon-name><tp:taxon-name-part taxon-name-part-type="genus" reg="Tillicera">T.</tp:taxon-name-part><tp:taxon-name-part taxon-name-part-type="species" reg="ihlei">ihlei</tp:taxon-name-part></tp:taxon-name></italic><bold>11, 12</bold><italic><tp:taxon-name><tp:taxon-name-part taxon-name-part-type="genus" reg="Tillicera">T.</tp:taxon-name-part><tp:taxon-name-part taxon-name-part-type="species" reg="javana">javana</tp:taxon-name-part></tp:taxon-name></italic>. Scale bars 2 mm.</p></caption><graphic xmlns:xlink="http://www.w3.org/1999/xlink" xlink:href="zookeys-1095-123-g001.jpg" position="float" orientation="portrait" xlink:type="simple" id="oo_672265.jpg"><uri content-type="original_file" xlink:type="simple">https://binary.pensoft.net/fig/672265</uri></graphic></fig></tp:treatment-sec><tp:treatment-sec sec-type="description" id="SECID0EUTAE"><title>Description.</title><p>For more details see <xref ref-type="bibr" rid="B5">Gerstmeier and Bernhard (2010)</xref>. The color variation is recognized as follows (Figs <xref ref-type="fig" rid="F1">9</xref>, <xref ref-type="fig" rid="F1">10</xref>): pronotum black at apical 1/3 and reddish at basal 2/3; black at apical 1/2 and reddish on remainder, wholly black and partly reddish at base; elytra sometimes partly black between basal reddish area and basal whitish fascia; femora yellow at base and black at apex; however, that color area is variable. Antennomeres V–X with a smooth area at apical margins in ventral view; XI without pit-like sensillum.</p></tp:treatment-sec><tp:treatment-sec sec-type="remarks" id="SECID0EGUAE"><title>Remarks.</title><p><italic><tp:taxon-name><tp:taxon-name-part taxon-name-part-type="genus" reg="Clerus">Clerus</tp:taxon-name-part><tp:taxon-name-part taxon-name-part-type="species" reg="postmaculatus">postmaculatus</tp:taxon-name-part></tp:taxon-name></italic> was described from Nakano-shima Is., Okinawa Pref., Japan, by <xref ref-type="bibr" rid="B11">Nakane (1963a)</xref>. After close examination of the type specimen, we conclude its synonymy with <italic><tp:taxon-name><tp:taxon-name-part taxon-name-part-type="genus" reg="Tillicera">Tillicera</tp:taxon-name-part><tp:taxon-name-part taxon-name-part-type="species" reg="ihlei">ihlei</tp:taxon-name-part></tp:taxon-name></italic>.</p></tp:treatment-sec><tp:treatment-sec sec-type="distribution" id="SECID0EGVAE"><title>Distribution.</title><p>Indonesia. New records: Japan, Laos, Myanmar, Taiwan, Thailand.</p></tp:treatment-sec><ref-list><ref id="B5"><mixed-citation xmlns:xlink="http://www.w3.org/1999/xlink" xlink:type="simple"><person-group><name name-style="western"><surname>Gerstmeier</surname><given-names>R</given-names></name><name name-style="western"><surname>Bernhard</surname><given-names>N</given-names></name></person-group> (<year>2010</year>) <article-title>Revision of the genus <italic><tp:taxon-name><tp:taxon-name-part taxon-name-part-type="genus">Tillicera</tp:taxon-name-part></tp:taxon-name></italic> Spinola, 1841 (<tp:taxon-name><tp:taxon-name-part taxon-name-part-type="order">Coleoptera</tp:taxon-name-part></tp:taxon-name>: <tp:taxon-name><tp:taxon-name-part taxon-name-part-type="family">Cleridae</tp:taxon-name-part></tp:taxon-name>, <tp:taxon-name><tp:taxon-name-part taxon-name-part-type="subfamily">Clerinae</tp:taxon-name-part></tp:taxon-name>).</article-title><source>Zootaxa</source><volume>2359</volume>(<issue>1</issue>): <fpage>1</fpage>–<lpage>34</lpage>. <ext-link xlink:href="10.11646/zootaxa.2359.1.1" ext-link-type="doi" xlink:type="simple">https://doi.org/10.11646/zootaxa.2359.1.1</ext-link></mixed-citation></ref><ref id="B9"><mixed-citation xmlns:xlink="http://www.w3.org/1999/xlink" xlink:type="simple"><person-group><name name-style="western"><surname>Miyatake</surname><given-names>M</given-names></name></person-group> (<year>1985</year>) <article-title><tp:taxon-name><tp:taxon-name-part taxon-name-part-type="family">Cleridae</tp:taxon-name-part></tp:taxon-name>.</article-title> In: <person-group><name name-style="western"><surname>Kurosawa</surname><given-names>Y</given-names></name><name name-style="western"><surname>Hisamatsu</surname><given-names>S</given-names></name><name name-style="western"><surname>Sasaji</surname><given-names>H</given-names></name></person-group> (<role>Eds</role>) <issue-title>Colored illustrations of the Coleoptera of Japan.</issue-title><source>Vol. 3. Osaka: Hoikusha publishing Co.</source>, <fpage>158</fpage>–<lpage>161</lpage>. [x + 500 pp, 72 pls] [in Japanese]</mixed-citation></ref><ref id="B11"><mixed-citation xmlns:xlink="http://www.w3.org/1999/xlink" xlink:type="simple"><person-group><name name-style="western"><surname>Nakane</surname><given-names>T</given-names></name></person-group> (<year>1963a</year>) <article-title>New or little-known <tp:taxon-name><tp:taxon-name-part taxon-name-part-type="order">Coleoptera</tp:taxon-name-part></tp:taxon-name> from Japan and its adjacent regions XVI-XXII.</article-title><source>Fragmenta Coleopterologica</source><volume>11</volume>: <fpage>43</fpage>–<lpage>46</lpage>.</mixed-citation></ref></ref-list></tp:taxon-treatment>
