# Supplementary material for: ﻿Description of two new species of the genus Tillicera Spinola (Coleoptera, Cleridae, Clerinae), with new synonyms, new distributional records, and an updated key
Source: Zookeys. 2022 Apr 13;1095:123–42. doi: 10.3897/zookeys.1095.80097 (PMC9021148; doi:10.3897/zookeys.1095.80097)
Supplement: XML Treatment for Tillicera javana [file zookeys.1095.80097-treatment4.xml]

<!DOCTYPE tp:taxon-treatment
  PUBLIC "-//TaxonX//DTD Taxonomic Treatment Publishing DTD v0 20100105//EN" "tax-treatment-NSO.dtd">
<tp:taxon-treatment xmlns:tp="http://www.plazi.org/taxpub"><tp:treatment-meta><kwd-group><label>Taxon classification</label><kwd>
              <named-content content-type="kingdom">Animalia</named-content>
            </kwd><kwd>
              <named-content content-type="order">Coleoptera</named-content>
            </kwd><kwd>
              <named-content content-type="family">Cleridae</named-content>
            </kwd></kwd-group><mixed-citation publication-type="journal"><person-group><name><surname>Murakami</surname><given-names>Hiroyuki</given-names></name><name><surname>Gerstmeier</surname><given-names>Roland</given-names></name><name><surname>Sakai</surname><given-names>Kaoru</given-names></name></person-group><article-title>﻿Description of two new species of the genus <italic><tp:taxon-name><tp:taxon-name-part taxon-name-part-type="genus" reg="Tillicera">Tillicera</tp:taxon-name-part></tp:taxon-name></italic> Spinola (<tp:taxon-name><tp:taxon-name-part taxon-name-part-type="order">Coleoptera</tp:taxon-name-part></tp:taxon-name>, <tp:taxon-name><tp:taxon-name-part taxon-name-part-type="family">Cleridae</tp:taxon-name-part></tp:taxon-name>, <tp:taxon-name><tp:taxon-name-part taxon-name-part-type="subfamily">Clerinae</tp:taxon-name-part></tp:taxon-name>), with new synonyms, new distributional records, and an updated key</article-title><source>Zookeys</source><day>13</day><month>04</month><year>2022</year><volume>1095</volume><fpage>123</fpage><lpage>142</lpage><pub-id pub-id-type="doi">10.3897/zookeys.1095.80097</pub-id></mixed-citation></tp:treatment-meta><tp:nomenclature><label>﻿</label><tp:taxon-name>
            <object-id xmlns:xlink="http://www.w3.org/1999/xlink" content-type="arpha" xlink:type="simple">7211F97A-D670-5CA0-A864-2175F783E71D</object-id>
            <tp:taxon-name-part taxon-name-part-type="genus" reg="Tillicera">Tillicera</tp:taxon-name-part>
            <tp:taxon-name-part taxon-name-part-type="species" reg="javana">javana</tp:taxon-name-part>
          </tp:taxon-name><tp:taxon-authority>Spinola, 1844</tp:taxon-authority><xref ref-type="fig" rid="F1">Figs 11</xref><xref ref-type="fig" rid="F1">, 12</xref><tp:nomenclature-citation-list><tp:nomenclature-citation><tp:taxon-name>
                <tp:taxon-name-part taxon-name-part-type="genus" reg="Tillicera">Tillicera</tp:taxon-name-part>
                <tp:taxon-name-part taxon-name-part-type="species" reg="javana">javana</tp:taxon-name-part>
              </tp:taxon-name><comment>Spinola, 1844: 160, pl 12, fig. 2 (type locality Indonesia, Java); <xref ref-type="bibr" rid="B18">Schenkling 1906</xref>: 262; <xref ref-type="bibr" rid="B5">Gerstmeier and Bernhard 2010</xref>: 21.</comment></tp:nomenclature-citation><tp:nomenclature-citation><tp:taxon-name>
                <tp:taxon-name-part taxon-name-part-type="genus" reg="Tillicera">Tillicera</tp:taxon-name-part>
                <tp:taxon-name-part taxon-name-part-type="species" reg="javanica">javanica</tp:taxon-name-part>
              </tp:taxon-name><comment>: <xref ref-type="bibr" rid="B4">Desmarest 1860</xref>: 241, fig. 169; <xref ref-type="bibr" rid="B8">Gorham 1893</xref>: 567.</comment></tp:nomenclature-citation><tp:nomenclature-citation><tp:taxon-name>
                <tp:taxon-name-part taxon-name-part-type="genus" reg="Tillicera">Tillicera</tp:taxon-name-part>
                <tp:taxon-name-part taxon-name-part-type="species" reg="javana">javana</tp:taxon-name-part>
                <tp:taxon-name-part taxon-name-part-type="infraspecific-rank">ab.</tp:taxon-name-part>
                <tp:taxon-name-part taxon-name-part-type="aberration" reg="luchti">luchti</tp:taxon-name-part>
              </tp:taxon-name><comment>Corporaal, 1949: 100 (type locality Indonesia, Sumatra); <xref ref-type="bibr" rid="B5">Gerstmeier and Bernhard 2010</xref>: 23.</comment></tp:nomenclature-citation></tp:nomenclature-citation-list></tp:nomenclature><tp:treatment-sec sec-type="material" id="SECID0E2YAE"><title>Specimens examined.</title><p><bold>Laos</bold>: Phou Samsoum, Xiang Khouang Prov., 2.VI.2007, J. Yamasako leg. (<named-content xmlns:xlink="http://www.w3.org/1999/xlink" content-type="dwc:institutional_code" xlink:title="Ehime University Museum, Matsuyama, Japan" xlink:href="http://grbio.org/institution/ehime-university" xlink:type="simple">EUMJ</named-content>, 1 ex.); Souy Dist., West of Phonsavan 40–50 km, Xiang Khouang Prov., 17–18.VI.2008, J. Yamasako leg. (<named-content xmlns:xlink="http://www.w3.org/1999/xlink" content-type="dwc:institutional_code" xlink:title="Ehime University Museum, Matsuyama, Japan" xlink:href="http://grbio.org/institution/ehime-university" xlink:type="simple">EUMJ</named-content>, 1 female); Mt. Phu Pan, Ban Saleui, Xam Neua, Houa Pan Prov., alt. 1500–1700 m, 4.V.2002, N. Ohbayashi leg. (<named-content xmlns:xlink="http://www.w3.org/1999/xlink" content-type="dwc:institutional_code" xlink:title="Ehime University Museum, Matsuyama, Japan" xlink:href="http://grbio.org/institution/ehime-university" xlink:type="simple">EUMJ</named-content>, 1 ex.); same locality, alt. 1600–1900 m, 2–10.IV.2005, unknown collector (<named-content xmlns:xlink="http://www.w3.org/1999/xlink" content-type="dwc:institutional_code" xlink:title="Ehime University Museum, Matsuyama, Japan" xlink:href="http://grbio.org/institution/ehime-university" xlink:type="simple">EUMJ</named-content>, 1 ex.); same locality, alt. 1700–1800 m, 17–20.VI.2003, N. Ohbayashi leg. (<named-content xmlns:xlink="http://www.w3.org/1999/xlink" content-type="dwc:institutional_code" xlink:title="Ehime University Museum, Matsuyama, Japan" xlink:href="http://grbio.org/institution/ehime-university" xlink:type="simple">EUMJ</named-content>, 2 exs); same locality, alt. 1750 m, 16–20.V.2004, M. Sato leg. (<named-content xmlns:xlink="http://www.w3.org/1999/xlink" content-type="dwc:institutional_code" xlink:title="Ehime University Museum, Matsuyama, Japan" xlink:href="http://grbio.org/institution/ehime-university" xlink:type="simple">EUMJ</named-content>, 1 ex.); same locality, alt. 1400–1500 m, 20–24.VI.2003, N. Ohbayashi leg. (<named-content xmlns:xlink="http://www.w3.org/1999/xlink" content-type="dwc:institutional_code" xlink:title="Ehime University Museum, Matsuyama, Japan" xlink:href="http://grbio.org/institution/ehime-university" xlink:type="simple">EUMJ</named-content>, 1 ex.). <bold>Thailand</bold>: Khao Yai, 10. VI.1992. (<named-content xmlns:xlink="http://www.w3.org/1999/xlink" content-type="dwc:institutional_code" xlink:title="Ehime University Museum, Matsuyama, Japan" xlink:href="http://grbio.org/institution/ehime-university" xlink:type="simple">EUMJ</named-content>, 9 exs); Doi Pui, Chiang Mai Prov., 8.V.1983, H. Kan leg. (<named-content xmlns:xlink="http://www.w3.org/1999/xlink" content-type="dwc:institutional_code" xlink:title="Ehime University Museum, Matsuyama, Japan" xlink:href="http://grbio.org/institution/ehime-university" xlink:type="simple">EUMJ</named-content>, 1 ex.). <bold>Vietnam</bold>: Mt. Tam Dao, alt. 930 m, Vinh Phuc Prov., 1–7.V.1996, Y. Arita leg. (<named-content xmlns:xlink="http://www.w3.org/1999/xlink" content-type="dwc:institutional_code" xlink:title="Ehime University Museum, Matsuyama, Japan" xlink:href="http://grbio.org/institution/ehime-university" xlink:type="simple">EUMJ</named-content>, 4 exs); Mt. Lang Biang, alt. c. 1800 m, Lac Duong Dist., Lam Dong Prov., 31.V.2016, M. Matsumura leg. (<named-content xmlns:xlink="http://www.w3.org/1999/xlink" content-type="dwc:institutional_code" xlink:title="Ehime University Museum, Matsuyama, Japan" xlink:href="http://grbio.org/institution/ehime-university" xlink:type="simple">EUMJ</named-content>, 1 female).</p><fig id="F2" position="float" orientation="portrait"><object-id xmlns:xlink="http://www.w3.org/1999/xlink" content-type="doi" xlink:type="simple">10.3897/zookeys.1095.80097.figures13-22</object-id><object-id xmlns:xlink="http://www.w3.org/1999/xlink" content-type="arpha" xlink:type="simple">13D25126-E137-56A8-95BB-77B6DC3D2EAB</object-id><label>Figures 13–22.</label><caption><p>Habitus of <italic><tp:taxon-name><tp:taxon-name-part taxon-name-part-type="genus" reg="Tillicera">Tillicera</tp:taxon-name-part></tp:taxon-name></italic> species <bold>13</bold><italic><tp:taxon-name><tp:taxon-name-part taxon-name-part-type="genus" reg="Tillicera">Tillicera</tp:taxon-name-part><tp:taxon-name-part taxon-name-part-type="species" reg="michaeli">michaeli</tp:taxon-name-part></tp:taxon-name></italic><bold>14</bold><italic><tp:taxon-name><tp:taxon-name-part taxon-name-part-type="genus" reg="Tillicera">T.</tp:taxon-name-part><tp:taxon-name-part taxon-name-part-type="species" reg="obscura">obscura</tp:taxon-name-part></tp:taxon-name></italic><bold>15</bold><italic><tp:taxon-name><tp:taxon-name-part taxon-name-part-type="genus" reg="Tillicera">T.</tp:taxon-name-part><tp:taxon-name-part taxon-name-part-type="species" reg="paula">paula</tp:taxon-name-part></tp:taxon-name></italic><bold>16, 17</bold><italic><tp:taxon-name><tp:taxon-name-part taxon-name-part-type="genus" reg="Tillicera">T.</tp:taxon-name-part><tp:taxon-name-part taxon-name-part-type="species" reg="pseudocleroides">pseudocleroides</tp:taxon-name-part></tp:taxon-name></italic><bold>18, 19</bold><italic><tp:taxon-name><tp:taxon-name-part taxon-name-part-type="genus" reg="Tillicera">T.</tp:taxon-name-part><tp:taxon-name-part taxon-name-part-type="species" reg="sensibilis">sensibilis</tp:taxon-name-part></tp:taxon-name></italic><bold>20</bold><italic><tp:taxon-name><tp:taxon-name-part taxon-name-part-type="genus" reg="Tillicera">T.</tp:taxon-name-part><tp:taxon-name-part taxon-name-part-type="species" reg="soror">soror</tp:taxon-name-part></tp:taxon-name></italic><bold>21</bold><italic><tp:taxon-name><tp:taxon-name-part taxon-name-part-type="genus" reg="Tillicera">T.</tp:taxon-name-part><tp:taxon-name-part taxon-name-part-type="species" reg="tonkinensis">tonkinensis</tp:taxon-name-part></tp:taxon-name></italic><bold>22</bold><italic><tp:taxon-name><tp:taxon-name-part taxon-name-part-type="genus" reg="Tillicera">T.</tp:taxon-name-part><tp:taxon-name-part taxon-name-part-type="species" reg="wenii">wenii</tp:taxon-name-part></tp:taxon-name></italic>. Scale bars 2 mm.</p></caption><graphic xmlns:xlink="http://www.w3.org/1999/xlink" xlink:href="zookeys-1095-123-g002.jpg" position="float" orientation="portrait" xlink:type="simple" id="oo_672266.jpg"><uri content-type="original_file" xlink:type="simple">https://binary.pensoft.net/fig/672266</uri></graphic></fig></tp:treatment-sec><tp:treatment-sec sec-type="description" id="SECID0E15AE"><title>Additional description.</title><p>This species is variable in its pronotal color (<xref ref-type="bibr" rid="B5">Gerstmeier and Bernhard 2010</xref>). Additional variation is recognized as follows: head and pronotum completely reddish (Fig. <xref ref-type="fig" rid="F1">11</xref>); legs yellowish (Fig. <xref ref-type="fig" rid="F1">12</xref>). Antennomeres V–X vestigial with an area vested with sensilla basiconica at apical margin in ventral view; male XI of dorsal surface with pit-like sensillum.</p></tp:treatment-sec><tp:treatment-sec sec-type="remarks" id="SECID0EM6AE"><title>Remarks.</title><p><xref ref-type="bibr" rid="B13">Opitz’s (2010</xref>, fig. 217) photograph labelled <italic><tp:taxon-name><tp:taxon-name-part taxon-name-part-type="genus" reg="Tillicera">T.</tp:taxon-name-part><tp:taxon-name-part taxon-name-part-type="species" reg="javana">javana</tp:taxon-name-part></tp:taxon-name></italic>, used to illustrate a likeness to mutilid wasps, appears to be a misidentified specimen of <italic><tp:taxon-name><tp:taxon-name-part taxon-name-part-type="genus" reg="Tillicera">Tillicera</tp:taxon-name-part><tp:taxon-name-part taxon-name-part-type="species" reg="tonkinensis">tonkinensis</tp:taxon-name-part></tp:taxon-name></italic> Gerstmeier &amp; Bernhard, 2010</p></tp:treatment-sec><tp:treatment-sec sec-type="distribution" id="SECID0ENAAG"><title>Distribution.</title><p>Indonesia (Java, Sumatra), Malaysia (Borneo, Sabah). New records: Laos, Thailand, Vietnam.</p></tp:treatment-sec><tp:treatment-sec><!--Section generated to contain objects referenced in tp:taxon-treatment.--><fig id="F1" position="float" orientation="portrait"><object-id xmlns:xlink="http://www.w3.org/1999/xlink" content-type="doi" xlink:type="simple">10.3897/zookeys.1095.80097.figures1-12</object-id><object-id xmlns:xlink="http://www.w3.org/1999/xlink" content-type="arpha" xlink:type="simple">E1607DBF-1899-52AD-A9FD-5FDAFD8D479C</object-id><label>Figures 1–12.</label><caption><p>Habitus of <italic><tp:taxon-name><tp:taxon-name-part taxon-name-part-type="genus" reg="Tillicera">Tillicera</tp:taxon-name-part></tp:taxon-name></italic> species <bold>1</bold><italic><tp:taxon-name><tp:taxon-name-part taxon-name-part-type="genus" reg="Tillicera">Tillicera</tp:taxon-name-part><tp:taxon-name-part taxon-name-part-type="species" reg="auratofasciata">auratofasciata</tp:taxon-name-part></tp:taxon-name></italic><bold>2</bold><italic><tp:taxon-name><tp:taxon-name-part taxon-name-part-type="genus" reg="Tillicera">T.</tp:taxon-name-part><tp:taxon-name-part taxon-name-part-type="species" reg="aurivillosa">aurivillosa</tp:taxon-name-part></tp:taxon-name></italic><bold>3</bold><italic><tp:taxon-name><tp:taxon-name-part taxon-name-part-type="genus" reg="Tillicera">T.</tp:taxon-name-part><tp:taxon-name-part taxon-name-part-type="species" reg="bibalteata">bibalteata</tp:taxon-name-part></tp:taxon-name></italic><bold>4</bold><italic><tp:taxon-name><tp:taxon-name-part taxon-name-part-type="genus" reg="Tillicera">T.</tp:taxon-name-part><tp:taxon-name-part taxon-name-part-type="species" reg="callosa">callosa</tp:taxon-name-part></tp:taxon-name></italic><bold>5, 6</bold><italic><tp:taxon-name><tp:taxon-name-part taxon-name-part-type="genus" reg="Tillicera">T.</tp:taxon-name-part><tp:taxon-name-part taxon-name-part-type="species" reg="cleroides">cleroides</tp:taxon-name-part></tp:taxon-name></italic><bold>7, 8</bold><italic><tp:taxon-name><tp:taxon-name-part taxon-name-part-type="genus" reg="Tillicera">T.</tp:taxon-name-part><tp:taxon-name-part taxon-name-part-type="species" reg="hirsuta">hirsuta</tp:taxon-name-part></tp:taxon-name></italic><bold>9, 10</bold><italic><tp:taxon-name><tp:taxon-name-part taxon-name-part-type="genus" reg="Tillicera">T.</tp:taxon-name-part><tp:taxon-name-part taxon-name-part-type="species" reg="ihlei">ihlei</tp:taxon-name-part></tp:taxon-name></italic><bold>11, 12</bold><italic><tp:taxon-name><tp:taxon-name-part taxon-name-part-type="genus" reg="Tillicera">T.</tp:taxon-name-part><tp:taxon-name-part taxon-name-part-type="species" reg="javana">javana</tp:taxon-name-part></tp:taxon-name></italic>. Scale bars 2 mm.</p></caption><graphic xmlns:xlink="http://www.w3.org/1999/xlink" xlink:href="zookeys-1095-123-g001.jpg" position="float" orientation="portrait" xlink:type="simple" id="oo_672265.jpg"><uri content-type="original_file" xlink:type="simple">https://binary.pensoft.net/fig/672265</uri></graphic></fig></tp:treatment-sec><ref-list><ref id="B18"><mixed-citation xmlns:xlink="http://www.w3.org/1999/xlink" xlink:type="simple"><person-group><name name-style="western"><surname>Schenkling</surname><given-names>S</given-names></name></person-group> (<year>1906</year>) <article-title>Die Cleriden des Deutschen Entomologischen National-Museums, nebst Beschreibungen neuer Arten.</article-title><source>Deutsche Entomologische Zeitschrift</source><volume>1906</volume>: <fpage>241</fpage>–<lpage>320</lpage>.</mixed-citation></ref><ref id="B5"><mixed-citation xmlns:xlink="http://www.w3.org/1999/xlink" xlink:type="simple"><person-group><name name-style="western"><surname>Gerstmeier</surname><given-names>R</given-names></name><name name-style="western"><surname>Bernhard</surname><given-names>N</given-names></name></person-group> (<year>2010</year>) <article-title>Revision of the genus <italic><tp:taxon-name><tp:taxon-name-part taxon-name-part-type="genus">Tillicera</tp:taxon-name-part></tp:taxon-name></italic> Spinola, 1841 (<tp:taxon-name><tp:taxon-name-part taxon-name-part-type="order">Coleoptera</tp:taxon-name-part></tp:taxon-name>: <tp:taxon-name><tp:taxon-name-part taxon-name-part-type="family">Cleridae</tp:taxon-name-part></tp:taxon-name>, <tp:taxon-name><tp:taxon-name-part taxon-name-part-type="subfamily">Clerinae</tp:taxon-name-part></tp:taxon-name>).</article-title><source>Zootaxa</source><volume>2359</volume>(<issue>1</issue>): <fpage>1</fpage>–<lpage>34</lpage>. <ext-link xlink:href="10.11646/zootaxa.2359.1.1" ext-link-type="doi" xlink:type="simple">https://doi.org/10.11646/zootaxa.2359.1.1</ext-link></mixed-citation></ref><ref id="B4"><mixed-citation xmlns:xlink="http://www.w3.org/1999/xlink" xlink:type="simple"><person-group><name name-style="western"><surname>Desmarest</surname><given-names>E</given-names></name></person-group> (<year>1860</year>) <article-title>Clériens.</article-title> In: <person-group><name name-style="western"><surname>Chenu</surname><given-names>JC</given-names></name></person-group> (<role>Ed.</role>) <issue-title>Encyclopédie d’histoire naturelle ou traité de cette science d’après les traveaux des naturalistes les plus éminents de tous les pays et de toutes les époques.</issue-title><source>Coléoptères. Deuxième partie. Paris: Marescq et compagnie</source>, <fpage>226</fpage>–<lpage>279</lpage>.</mixed-citation></ref><ref id="B8"><mixed-citation xmlns:xlink="http://www.w3.org/1999/xlink" xlink:type="simple"><person-group><name name-style="western"><surname>Gorham</surname><given-names>HS</given-names></name></person-group> (<year>1893</year>) <article-title>A list of the <tp:taxon-name><tp:taxon-name-part taxon-name-part-type="order">Coleoptera</tp:taxon-name-part></tp:taxon-name>, of the family <tp:taxon-name><tp:taxon-name-part taxon-name-part-type="family">Cleridae</tp:taxon-name-part></tp:taxon-name>, collected by Mr. Doherty in Burmah and Northern India, with descriptions of new species; and of some species from Borneo, Perak, &amp;c., from the collection of Alexander Fry, Esq.</article-title><source>Proceedings of the Zoological Society of London</source><volume>39</volume>: <fpage>566</fpage>–<lpage>581</lpage>.</mixed-citation></ref><ref id="B13"><mixed-citation xmlns:xlink="http://www.w3.org/1999/xlink" xlink:type="simple"><person-group><name name-style="western"><surname>Opitz</surname><given-names>W</given-names></name></person-group> (<year>2010</year>) <article-title>Classification, natural history, phylogeny, and subfamily composition of the <tp:taxon-name><tp:taxon-name-part taxon-name-part-type="family">Cleridae</tp:taxon-name-part></tp:taxon-name> and generic content of the subfamilies (<tp:taxon-name><tp:taxon-name-part taxon-name-part-type="order">Coleoptera</tp:taxon-name-part></tp:taxon-name>: <tp:taxon-name><tp:taxon-name-part taxon-name-part-type="family">Cleridae</tp:taxon-name-part></tp:taxon-name>).</article-title><source>Entomologica Basiliensia et Collectionis Frey</source><volume>32</volume>: <fpage>31</fpage>–<lpage>128</lpage>.</mixed-citation></ref></ref-list></tp:taxon-treatment>
