# Supplementary material for: ﻿Description of two new species of the genus Tillicera Spinola (Coleoptera, Cleridae, Clerinae), with new synonyms, new distributional records, and an updated key
Source: Zookeys. 2022 Apr 13;1095:123–42. doi: 10.3897/zookeys.1095.80097 (PMC9021148; doi:10.3897/zookeys.1095.80097)
Supplement: XML Treatment for Tillicera soror [file zookeys.1095.80097-treatment6.xml]

<!DOCTYPE tp:taxon-treatment
  PUBLIC "-//TaxonX//DTD Taxonomic Treatment Publishing DTD v0 20100105//EN" "tax-treatment-NSO.dtd">
<tp:taxon-treatment xmlns:tp="http://www.plazi.org/taxpub"><tp:treatment-meta><kwd-group><label>Taxon classification</label><kwd>
              <named-content content-type="kingdom">Animalia</named-content>
            </kwd><kwd>
              <named-content content-type="order">Coleoptera</named-content>
            </kwd><kwd>
              <named-content content-type="family">Cleridae</named-content>
            </kwd></kwd-group><mixed-citation publication-type="journal"><person-group><name><surname>Murakami</surname><given-names>Hiroyuki</given-names></name><name><surname>Gerstmeier</surname><given-names>Roland</given-names></name><name><surname>Sakai</surname><given-names>Kaoru</given-names></name></person-group><article-title>﻿Description of two new species of the genus <italic><tp:taxon-name><tp:taxon-name-part taxon-name-part-type="genus" reg="Tillicera">Tillicera</tp:taxon-name-part></tp:taxon-name></italic> Spinola (<tp:taxon-name><tp:taxon-name-part taxon-name-part-type="order">Coleoptera</tp:taxon-name-part></tp:taxon-name>, <tp:taxon-name><tp:taxon-name-part taxon-name-part-type="family">Cleridae</tp:taxon-name-part></tp:taxon-name>, <tp:taxon-name><tp:taxon-name-part taxon-name-part-type="subfamily">Clerinae</tp:taxon-name-part></tp:taxon-name>), with new synonyms, new distributional records, and an updated key</article-title><source>Zookeys</source><day>13</day><month>04</month><year>2022</year><volume>1095</volume><fpage>123</fpage><lpage>142</lpage><pub-id pub-id-type="doi">10.3897/zookeys.1095.80097</pub-id></mixed-citation></tp:treatment-meta><tp:nomenclature><label>﻿</label><tp:taxon-name>
            <object-id xmlns:xlink="http://www.w3.org/1999/xlink" content-type="arpha" xlink:type="simple">26B90252-B32F-5746-A96E-50D5DC87E6FC</object-id>
            <tp:taxon-name-part taxon-name-part-type="genus" reg="Tillicera">Tillicera</tp:taxon-name-part>
            <tp:taxon-name-part taxon-name-part-type="species" reg="soror">soror</tp:taxon-name-part>
          </tp:taxon-name><tp:taxon-authority>Schenkling, 1902</tp:taxon-authority><xref ref-type="fig" rid="F2">Fig. 20</xref><tp:nomenclature-citation-list><tp:nomenclature-citation><tp:taxon-name>
                <tp:taxon-name-part taxon-name-part-type="genus" reg="Tillicera">Tillicera</tp:taxon-name-part>
                <tp:taxon-name-part taxon-name-part-type="species" reg="soror">soror</tp:taxon-name-part>
              </tp:taxon-name><comment>Schenkling, 1902: 127 (type locality Bhutan); <xref ref-type="bibr" rid="B17">Schenkling 1903</xref>: 121, pl. 1, fig. 10; <xref ref-type="bibr" rid="B2">Corporaal 1939</xref>: 26; <xref ref-type="bibr" rid="B5">Gerstmeier and Bernhard 2010</xref>: 29, figs 16, 41, 42.</comment></tp:nomenclature-citation><tp:nomenclature-citation><tp:taxon-name>
                <tp:taxon-name-part taxon-name-part-type="genus" reg="Rhytidoclerus">Rhytidoclerus</tp:taxon-name-part>
                <tp:taxon-name-part taxon-name-part-type="species" reg="soror">soror</tp:taxon-name-part>
              </tp:taxon-name><comment>: <xref ref-type="bibr" rid="B15">Pic 1934</xref>: 133.</comment></tp:nomenclature-citation></tp:nomenclature-citation-list></tp:nomenclature><tp:treatment-sec sec-type="material" id="SECID0ENGAG"><title>Specimens examined.</title><p><bold>Vietnam</bold>: Mt. Phang Xi Pang, N. rdg., alt. 1950–1970 m, Hoang Lien Son Mts., Lai Chau Prov., 11.V.1995, A. Saito leg. (<abbrev xmlns:xlink="http://www.w3.org/1999/xlink" xlink:title="private collection of Kaoru Sakai, Tokyo, Japan" id="ABBRID0EVGAG" xlink:type="simple">KSCJ</abbrev>, 1 male); Mt. Pia Oac, Deo Kolea, alt. 1250–1300 m, Cao Bang Prov., N. Vietnam, 23–24.V.1999, A. Saito leg (<abbrev xmlns:xlink="http://www.w3.org/1999/xlink" xlink:title="private collection of Kaoru Sakai, Tokyo, Japan" id="ABBRID0EZGAG" xlink:type="simple">KSCJ</abbrev>, 1 female).</p></tp:treatment-sec><tp:treatment-sec sec-type="description" id="SECID0E4GAG"><title>Additional description.</title><p>Antennomeres V–X with an area vested with sensilla basiconica at apical margin in ventral view; male antennomere XI with pit-like sensillum. Tarsal pulvillar formula 4–4–2, but in one male from Vietnam 4–4–4.</p></tp:treatment-sec><tp:treatment-sec sec-type="distribution" id="SECID0ECHAG"><title>Distribution.</title><p>Bhutan, India, Nepal. New record: Vietnam.</p></tp:treatment-sec><tp:treatment-sec><!--Section generated to contain objects referenced in tp:taxon-treatment.--><fig id="F2" position="float" orientation="portrait"><object-id xmlns:xlink="http://www.w3.org/1999/xlink" content-type="doi" xlink:type="simple">10.3897/zookeys.1095.80097.figures13-22</object-id><object-id xmlns:xlink="http://www.w3.org/1999/xlink" content-type="arpha" xlink:type="simple">13D25126-E137-56A8-95BB-77B6DC3D2EAB</object-id><label>Figures 13–22.</label><caption><p>Habitus of <italic><tp:taxon-name><tp:taxon-name-part taxon-name-part-type="genus" reg="Tillicera">Tillicera</tp:taxon-name-part></tp:taxon-name></italic> species <bold>13</bold><italic><tp:taxon-name><tp:taxon-name-part taxon-name-part-type="genus" reg="Tillicera">Tillicera</tp:taxon-name-part><tp:taxon-name-part taxon-name-part-type="species" reg="michaeli">michaeli</tp:taxon-name-part></tp:taxon-name></italic><bold>14</bold><italic><tp:taxon-name><tp:taxon-name-part taxon-name-part-type="genus" reg="Tillicera">T.</tp:taxon-name-part><tp:taxon-name-part taxon-name-part-type="species" reg="obscura">obscura</tp:taxon-name-part></tp:taxon-name></italic><bold>15</bold><italic><tp:taxon-name><tp:taxon-name-part taxon-name-part-type="genus" reg="Tillicera">T.</tp:taxon-name-part><tp:taxon-name-part taxon-name-part-type="species" reg="paula">paula</tp:taxon-name-part></tp:taxon-name></italic><bold>16, 17</bold><italic><tp:taxon-name><tp:taxon-name-part taxon-name-part-type="genus" reg="Tillicera">T.</tp:taxon-name-part><tp:taxon-name-part taxon-name-part-type="species" reg="pseudocleroides">pseudocleroides</tp:taxon-name-part></tp:taxon-name></italic><bold>18, 19</bold><italic><tp:taxon-name><tp:taxon-name-part taxon-name-part-type="genus" reg="Tillicera">T.</tp:taxon-name-part><tp:taxon-name-part taxon-name-part-type="species" reg="sensibilis">sensibilis</tp:taxon-name-part></tp:taxon-name></italic><bold>20</bold><italic><tp:taxon-name><tp:taxon-name-part taxon-name-part-type="genus" reg="Tillicera">T.</tp:taxon-name-part><tp:taxon-name-part taxon-name-part-type="species" reg="soror">soror</tp:taxon-name-part></tp:taxon-name></italic><bold>21</bold><italic><tp:taxon-name><tp:taxon-name-part taxon-name-part-type="genus" reg="Tillicera">T.</tp:taxon-name-part><tp:taxon-name-part taxon-name-part-type="species" reg="tonkinensis">tonkinensis</tp:taxon-name-part></tp:taxon-name></italic><bold>22</bold><italic><tp:taxon-name><tp:taxon-name-part taxon-name-part-type="genus" reg="Tillicera">T.</tp:taxon-name-part><tp:taxon-name-part taxon-name-part-type="species" reg="wenii">wenii</tp:taxon-name-part></tp:taxon-name></italic>. Scale bars 2 mm.</p></caption><graphic xmlns:xlink="http://www.w3.org/1999/xlink" xlink:href="zookeys-1095-123-g002.jpg" position="float" orientation="portrait" xlink:type="simple" id="oo_672266.jpg"><uri content-type="original_file" xlink:type="simple">https://binary.pensoft.net/fig/672266</uri></graphic></fig></tp:treatment-sec><ref-list><ref id="B17"><mixed-citation xmlns:xlink="http://www.w3.org/1999/xlink" xlink:type="simple"><person-group><name name-style="western"><surname>Schenkling</surname><given-names>S</given-names></name></person-group> (<year>1903</year>) <article-title><tp:taxon-name><tp:taxon-name-part taxon-name-part-type="order">Coleoptera</tp:taxon-name-part></tp:taxon-name>. Malacodermata. Fam. <tp:taxon-name><tp:taxon-name-part taxon-name-part-type="family">Cleridae</tp:taxon-name-part></tp:taxon-name>. In: Wytsman P (Ed.</article-title><source>) Genera Insectorum</source><volume>13</volume>: <fpage>1</fpage>–<lpage>124</lpage>.</mixed-citation></ref><ref id="B2"><mixed-citation xmlns:xlink="http://www.w3.org/1999/xlink" xlink:type="simple"><person-group><name name-style="western"><surname>Corporaal</surname><given-names>JB</given-names></name></person-group> (<year>1939</year>) <article-title>Some <tp:taxon-name><tp:taxon-name-part taxon-name-part-type="family">Cleridae</tp:taxon-name-part></tp:taxon-name> from India, Burma and Ceylon with descriptions of new species and notes on others. Indian Forest Records, (New Series).</article-title><source>Entomology</source><volume>6</volume>(<issue>2</issue>): <fpage>17</fpage>–<lpage>39</lpage>.</mixed-citation></ref><ref id="B5"><mixed-citation xmlns:xlink="http://www.w3.org/1999/xlink" xlink:type="simple"><person-group><name name-style="western"><surname>Gerstmeier</surname><given-names>R</given-names></name><name name-style="western"><surname>Bernhard</surname><given-names>N</given-names></name></person-group> (<year>2010</year>) <article-title>Revision of the genus <italic><tp:taxon-name><tp:taxon-name-part taxon-name-part-type="genus">Tillicera</tp:taxon-name-part></tp:taxon-name></italic> Spinola, 1841 (<tp:taxon-name><tp:taxon-name-part taxon-name-part-type="order">Coleoptera</tp:taxon-name-part></tp:taxon-name>: <tp:taxon-name><tp:taxon-name-part taxon-name-part-type="family">Cleridae</tp:taxon-name-part></tp:taxon-name>, <tp:taxon-name><tp:taxon-name-part taxon-name-part-type="subfamily">Clerinae</tp:taxon-name-part></tp:taxon-name>).</article-title><source>Zootaxa</source><volume>2359</volume>(<issue>1</issue>): <fpage>1</fpage>–<lpage>34</lpage>. <ext-link xlink:href="10.11646/zootaxa.2359.1.1" ext-link-type="doi" xlink:type="simple">https://doi.org/10.11646/zootaxa.2359.1.1</ext-link></mixed-citation></ref><ref id="B15"><mixed-citation xmlns:xlink="http://www.w3.org/1999/xlink" xlink:type="simple"><person-group><name name-style="western"><surname>Pic</surname><given-names>M</given-names></name></person-group> (<year>1934</year>) <article-title>Hors-Texte.</article-title><source>Exchange</source><volume>50</volume>(<issue>458</issue>): <fpage>125</fpage>–<lpage>136</lpage>.</mixed-citation></ref></ref-list></tp:taxon-treatment>
