# Supplementary material for: ﻿Description of two new species of the genus Tillicera Spinola (Coleoptera, Cleridae, Clerinae), with new synonyms, new distributional records, and an updated key
Source: Zookeys. 2022 Apr 13;1095:123–42. doi: 10.3897/zookeys.1095.80097 (PMC9021148; doi:10.3897/zookeys.1095.80097)
Supplement: XML Treatment for Tillicera tonkinensis [file zookeys.1095.80097-treatment7.xml]

<!DOCTYPE tp:taxon-treatment
  PUBLIC "-//TaxonX//DTD Taxonomic Treatment Publishing DTD v0 20100105//EN" "tax-treatment-NSO.dtd">
<tp:taxon-treatment xmlns:tp="http://www.plazi.org/taxpub"><tp:treatment-meta><kwd-group><label>Taxon classification</label><kwd>
              <named-content content-type="kingdom">Animalia</named-content>
            </kwd><kwd>
              <named-content content-type="order">Coleoptera</named-content>
            </kwd><kwd>
              <named-content content-type="family">Cleridae</named-content>
            </kwd></kwd-group><mixed-citation publication-type="journal"><person-group><name><surname>Murakami</surname><given-names>Hiroyuki</given-names></name><name><surname>Gerstmeier</surname><given-names>Roland</given-names></name><name><surname>Sakai</surname><given-names>Kaoru</given-names></name></person-group><article-title>﻿Description of two new species of the genus <italic><tp:taxon-name><tp:taxon-name-part taxon-name-part-type="genus" reg="Tillicera">Tillicera</tp:taxon-name-part></tp:taxon-name></italic> Spinola (<tp:taxon-name><tp:taxon-name-part taxon-name-part-type="order">Coleoptera</tp:taxon-name-part></tp:taxon-name>, <tp:taxon-name><tp:taxon-name-part taxon-name-part-type="family">Cleridae</tp:taxon-name-part></tp:taxon-name>, <tp:taxon-name><tp:taxon-name-part taxon-name-part-type="subfamily">Clerinae</tp:taxon-name-part></tp:taxon-name>), with new synonyms, new distributional records, and an updated key</article-title><source>Zookeys</source><day>13</day><month>04</month><year>2022</year><volume>1095</volume><fpage>123</fpage><lpage>142</lpage><pub-id pub-id-type="doi">10.3897/zookeys.1095.80097</pub-id></mixed-citation></tp:treatment-meta><tp:nomenclature><label>﻿</label><tp:taxon-name>
            <object-id xmlns:xlink="http://www.w3.org/1999/xlink" content-type="arpha" xlink:type="simple">0C1A6FA7-7165-593A-92A2-AF6CF0483C9F</object-id>
            <tp:taxon-name-part taxon-name-part-type="genus" reg="Tillicera">Tillicera</tp:taxon-name-part>
            <tp:taxon-name-part taxon-name-part-type="species" reg="tonkinensis">tonkinensis</tp:taxon-name-part>
          </tp:taxon-name><tp:taxon-authority>Gerstmeier &amp; Bernhard, 2010</tp:taxon-authority><xref ref-type="fig" rid="F2">Fig. 21</xref><tp:nomenclature-citation-list><tp:nomenclature-citation><tp:taxon-name>
                <tp:taxon-name-part taxon-name-part-type="genus" reg="Tillicera">Tillicera</tp:taxon-name-part>
                <tp:taxon-name-part taxon-name-part-type="species" reg="tonkinensis">tonkinensis</tp:taxon-name-part>
              </tp:taxon-name><comment>Gerstmeier &amp; Bernhard, 2010: 32, figs 17, 43–44. Type locality Vietnam, Tam dao.</comment></tp:nomenclature-citation></tp:nomenclature-citation-list></tp:nomenclature><tp:treatment-sec sec-type="material" id="SECID0E4IAG"><title>Specimens examined.</title><p><bold>Laos</bold>: Salavan Prov., <named-content xmlns:xlink="http://www.w3.org/1999/xlink" content-type="dwc:verbatimCoordinates" xlink:type="simple"><named-content content-type="geo-json" specific-use="{&#34;type&#34;:&#34;Point&#34;,&#34;coordinates&#34;:[106.707167,16.133333]}" id="NCID0EIJAG" xlink:type="simple">16°08'N, 106°42.43'E</named-content></named-content>, Xe Xap NPA, c. 15 km NE of Ta-oy, BAN DOUB env., 600–900 m, 26.-30.v.2012. <named-content xmlns:xlink="http://www.w3.org/1999/xlink" content-type="dwc:institutional_code" xlink:title="Natural History Museum Basel, Switzerland" xlink:href="http://grbio.org/institution/naturhistorisches-museum-basel-0" xlink:type="simple">NHMB</named-content> Basel, Expedition Laos 2012: M. Brancucci, M. Geiser, V. Phanthavong, S. Xayalath (<named-content xmlns:xlink="http://www.w3.org/1999/xlink" content-type="dwc:institutional_code" xlink:title="Natural History Museum Basel, Switzerland" xlink:href="http://grbio.org/institution/naturhistorisches-museum-basel-0" xlink:type="simple">NHMB</named-content>, 1 ex.).</p></tp:treatment-sec><tp:treatment-sec sec-type="description" id="SECID0EXJAG"><title>Additional description.</title><p>Antennomeres V–X with an area vested with sensilla basiconica at the apical margin in ventral view.</p></tp:treatment-sec><tp:treatment-sec sec-type="distribution" id="SECID0E3JAG"><title>Distribution.</title><p>Vietnam. New record: Laos.</p></tp:treatment-sec><tp:treatment-sec><!--Section generated to contain objects referenced in tp:taxon-treatment.--><fig id="F2" position="float" orientation="portrait"><object-id xmlns:xlink="http://www.w3.org/1999/xlink" content-type="doi" xlink:type="simple">10.3897/zookeys.1095.80097.figures13-22</object-id><object-id xmlns:xlink="http://www.w3.org/1999/xlink" content-type="arpha" xlink:type="simple">13D25126-E137-56A8-95BB-77B6DC3D2EAB</object-id><label>Figures 13–22.</label><caption><p>Habitus of <italic><tp:taxon-name><tp:taxon-name-part taxon-name-part-type="genus" reg="Tillicera">Tillicera</tp:taxon-name-part></tp:taxon-name></italic> species <bold>13</bold><italic><tp:taxon-name><tp:taxon-name-part taxon-name-part-type="genus" reg="Tillicera">Tillicera</tp:taxon-name-part><tp:taxon-name-part taxon-name-part-type="species" reg="michaeli">michaeli</tp:taxon-name-part></tp:taxon-name></italic><bold>14</bold><italic><tp:taxon-name><tp:taxon-name-part taxon-name-part-type="genus" reg="Tillicera">T.</tp:taxon-name-part><tp:taxon-name-part taxon-name-part-type="species" reg="obscura">obscura</tp:taxon-name-part></tp:taxon-name></italic><bold>15</bold><italic><tp:taxon-name><tp:taxon-name-part taxon-name-part-type="genus" reg="Tillicera">T.</tp:taxon-name-part><tp:taxon-name-part taxon-name-part-type="species" reg="paula">paula</tp:taxon-name-part></tp:taxon-name></italic><bold>16, 17</bold><italic><tp:taxon-name><tp:taxon-name-part taxon-name-part-type="genus" reg="Tillicera">T.</tp:taxon-name-part><tp:taxon-name-part taxon-name-part-type="species" reg="pseudocleroides">pseudocleroides</tp:taxon-name-part></tp:taxon-name></italic><bold>18, 19</bold><italic><tp:taxon-name><tp:taxon-name-part taxon-name-part-type="genus" reg="Tillicera">T.</tp:taxon-name-part><tp:taxon-name-part taxon-name-part-type="species" reg="sensibilis">sensibilis</tp:taxon-name-part></tp:taxon-name></italic><bold>20</bold><italic><tp:taxon-name><tp:taxon-name-part taxon-name-part-type="genus" reg="Tillicera">T.</tp:taxon-name-part><tp:taxon-name-part taxon-name-part-type="species" reg="soror">soror</tp:taxon-name-part></tp:taxon-name></italic><bold>21</bold><italic><tp:taxon-name><tp:taxon-name-part taxon-name-part-type="genus" reg="Tillicera">T.</tp:taxon-name-part><tp:taxon-name-part taxon-name-part-type="species" reg="tonkinensis">tonkinensis</tp:taxon-name-part></tp:taxon-name></italic><bold>22</bold><italic><tp:taxon-name><tp:taxon-name-part taxon-name-part-type="genus" reg="Tillicera">T.</tp:taxon-name-part><tp:taxon-name-part taxon-name-part-type="species" reg="wenii">wenii</tp:taxon-name-part></tp:taxon-name></italic>. Scale bars 2 mm.</p></caption><graphic xmlns:xlink="http://www.w3.org/1999/xlink" xlink:href="zookeys-1095-123-g002.jpg" position="float" orientation="portrait" xlink:type="simple" id="oo_672266.jpg"><uri content-type="original_file" xlink:type="simple">https://binary.pensoft.net/fig/672266</uri></graphic></fig></tp:treatment-sec></tp:taxon-treatment>
