# Supplementary material for: ﻿Description of two new species of the genus Tillicera Spinola (Coleoptera, Cleridae, Clerinae), with new synonyms, new distributional records, and an updated key
Source: Zookeys. 2022 Apr 13;1095:123–42. doi: 10.3897/zookeys.1095.80097 (PMC9021148; doi:10.3897/zookeys.1095.80097)
Supplement: XML Treatment for Tillicera fortis [file zookeys.1095.80097-treatment8.xml]

<!DOCTYPE tp:taxon-treatment
  PUBLIC "-//TaxonX//DTD Taxonomic Treatment Publishing DTD v0 20100105//EN" "tax-treatment-NSO.dtd">
<tp:taxon-treatment xmlns:tp="http://www.plazi.org/taxpub"><tp:treatment-meta><kwd-group><label>Taxon classification</label><kwd>
              <named-content content-type="kingdom">Animalia</named-content>
            </kwd><kwd>
              <named-content content-type="order">Coleoptera</named-content>
            </kwd><kwd>
              <named-content content-type="family">Cleridae</named-content>
            </kwd></kwd-group><mixed-citation publication-type="journal"><person-group><name><surname>Murakami</surname><given-names>Hiroyuki</given-names></name><name><surname>Gerstmeier</surname><given-names>Roland</given-names></name><name><surname>Sakai</surname><given-names>Kaoru</given-names></name></person-group><article-title>﻿Description of two new species of the genus <italic><tp:taxon-name><tp:taxon-name-part taxon-name-part-type="genus" reg="Tillicera">Tillicera</tp:taxon-name-part></tp:taxon-name></italic> Spinola (<tp:taxon-name><tp:taxon-name-part taxon-name-part-type="order">Coleoptera</tp:taxon-name-part></tp:taxon-name>, <tp:taxon-name><tp:taxon-name-part taxon-name-part-type="family">Cleridae</tp:taxon-name-part></tp:taxon-name>, <tp:taxon-name><tp:taxon-name-part taxon-name-part-type="subfamily">Clerinae</tp:taxon-name-part></tp:taxon-name>), with new synonyms, new distributional records, and an updated key</article-title><source>Zookeys</source><day>13</day><month>04</month><year>2022</year><volume>1095</volume><fpage>123</fpage><lpage>142</lpage><pub-id pub-id-type="doi">10.3897/zookeys.1095.80097</pub-id></mixed-citation></tp:treatment-meta><tp:nomenclature><label>﻿</label><tp:taxon-name>
            <object-id xmlns:xlink="http://www.w3.org/1999/xlink" content-type="arpha" xlink:type="simple">22CA2EFF-D9E4-52D9-9BF0-CABCD522BF4D</object-id>
            <tp:taxon-name-part taxon-name-part-type="genus" reg="Tillicera">Tillicera</tp:taxon-name-part>
            <tp:taxon-name-part taxon-name-part-type="species" reg="fortis">fortis</tp:taxon-name-part>
            <object-id xmlns:xlink="http://www.w3.org/1999/xlink" content-type="zoobank" xlink:type="simple">http://zoobank.org/E1E56C85-8AC4-4A6A-AA70-9A4AA6D0C692</object-id>
          </tp:taxon-name><tp:taxon-status xmlns:xlink="http://www.w3.org/1999/xlink" xlink:type="simple">sp. nov.</tp:taxon-status><xref ref-type="fig" rid="F3">Figs 23</xref><xref ref-type="fig" rid="F3">, 24</xref><xref ref-type="fig" rid="F7">, 41–45</xref></tp:nomenclature><tp:treatment-sec sec-type="Types" id="SECID0EWLAG"><title>Types.</title><p><bold><italic>Holotype</italic>. Laos</bold>: “E. Phonsavan, 25 km,/ Xiang Khouang/ 19.VI.2005/ J. Yamasako leg.”, (<named-content xmlns:xlink="http://www.w3.org/1999/xlink" content-type="dwc:institutional_code" xlink:title="Ehime University Museum, Matsuyama, Japan" xlink:href="http://grbio.org/institution/ehime-university" xlink:type="simple">EUMJ</named-content>, 1 male) <bold><italic>Paratype.</italic> Thailand</bold>: “Doi Pui/ Chiang Mai Prov./ N. Thailand/ 13–14. VI. 1979/ W. Suzuki leg”, (<named-content xmlns:xlink="http://www.w3.org/1999/xlink" content-type="dwc:institutional_code" xlink:title="Ehime University Museum, Matsuyama, Japan" xlink:href="http://grbio.org/institution/ehime-university" xlink:type="simple">EUMJ</named-content>, 1 female).</p></tp:treatment-sec><tp:treatment-sec sec-type="diagnosis" id="SECID0EPMAG"><title>Diagnosis.</title><p>This species is similar to <italic><tp:taxon-name><tp:taxon-name-part taxon-name-part-type="genus" reg="Tillicera">T.</tp:taxon-name-part><tp:taxon-name-part taxon-name-part-type="species" reg="auratofasciata">auratofasciata</tp:taxon-name-part></tp:taxon-name></italic>, but can be distinguished by the following characteristics: male antennomere X as wide as long; punctation of pronotum sparse; tegmen with deep sinus at apical 1/4; denticles of phallic plates extending to apex (vs. <italic><tp:taxon-name><tp:taxon-name-part taxon-name-part-type="genus" reg="Tillicera">T.</tp:taxon-name-part><tp:taxon-name-part taxon-name-part-type="species" reg="auratofasciata">auratofasciata</tp:taxon-name-part></tp:taxon-name></italic>: male antennomere X wider than long; punctation of pronotum dense; tegmen with sinus at apical 1/6; denticles of phallus not extending to apex).</p></tp:treatment-sec><tp:treatment-sec sec-type="description" id="SECID0ELNAG"><title>Description.</title><p><bold>Male.</bold> Head black; antennomeres V–XI, apex of profemora, meso- and metafemora except for base, tibiae, and tarsi brownish black; pronotum and profemora except for apex and base of meso- and metafemora reddish; elytra reddish at basal 1/3, remainder black, with three yellow maculations extending from lateral margin of basal 1/4 interrupted before suture, outwardly curved from suture of basal 1/3, and transversely at apical 1/4, confluent with suture.</p><p>Head including eyes slightly narrower than pronotum; labrum incised medially; maxillary terminal palpomeres digitiform; labial terminal palpomeres widely triangular; postgular plate narrow. Antennomere I claviform; II compact; III twice as long as II; IV–X triangular, becoming gradually widened; IX as long as wide; X slightly wider than long; V–X with an area vested with sensilla basiconica at apical margin in ventral view; XI with a pit-like sensillum.</p><fig id="F3" position="float" orientation="portrait"><object-id xmlns:xlink="http://www.w3.org/1999/xlink" content-type="doi" xlink:type="simple">10.3897/zookeys.1095.80097.figures23-27</object-id><object-id xmlns:xlink="http://www.w3.org/1999/xlink" content-type="arpha" xlink:type="simple">78A02067-373C-573F-92D1-2AAADD4DFEBB</object-id><label>Figures 23–27.</label><caption><p>Habitus of <italic><tp:taxon-name><tp:taxon-name-part taxon-name-part-type="genus" reg="Tillicera">Tillicera</tp:taxon-name-part></tp:taxon-name></italic><bold>23</bold><italic><tp:taxon-name><tp:taxon-name-part taxon-name-part-type="genus" reg="Tillicera">Tillicera</tp:taxon-name-part><tp:taxon-name-part taxon-name-part-type="species" reg="fortis">fortis</tp:taxon-name-part></tp:taxon-name></italic> sp. nov., Holotype, male <bold>24</bold> ditto, paratype, female <bold>25</bold><italic><tp:taxon-name><tp:taxon-name-part taxon-name-part-type="genus" reg="Tillicera">T.</tp:taxon-name-part><tp:taxon-name-part taxon-name-part-type="species" reg="spinosa">spinosa</tp:taxon-name-part></tp:taxon-name></italic> sp. nov., Holotype, male <bold>26</bold> ditto, paratype, male <bold>27</bold> ditto, paratype, female. Scale bars 2 mm.</p></caption><graphic xmlns:xlink="http://www.w3.org/1999/xlink" xlink:href="zookeys-1095-123-g003.jpg" position="float" orientation="portrait" xlink:type="simple" id="oo_672267.jpg"><uri content-type="original_file" xlink:type="simple">https://binary.pensoft.net/fig/672267</uri></graphic></fig><fig id="F4" position="float" orientation="portrait"><object-id xmlns:xlink="http://www.w3.org/1999/xlink" content-type="doi" xlink:type="simple">10.3897/zookeys.1095.80097.figures28-31</object-id><object-id xmlns:xlink="http://www.w3.org/1999/xlink" content-type="arpha" xlink:type="simple">50DFF021-A59B-5005-A95D-E9891E02BD87</object-id><label>Figures 28–31.</label><caption><p>Antennae of <italic><tp:taxon-name><tp:taxon-name-part taxon-name-part-type="genus" reg="Tillicera">Tillicera</tp:taxon-name-part></tp:taxon-name></italic> spp. (<bold>28</bold> dorsal view <bold>29–31</bold> ventral view) <bold>28</bold> male antennomere XI of <italic><tp:taxon-name><tp:taxon-name-part taxon-name-part-type="genus" reg="Tillicera">T.</tp:taxon-name-part><tp:taxon-name-part taxon-name-part-type="species" reg="spinosa">spinosa</tp:taxon-name-part></tp:taxon-name></italic> sp. nov. <bold>29</bold> female antennomere X of <italic><tp:taxon-name><tp:taxon-name-part taxon-name-part-type="genus" reg="Tillicera">T.</tp:taxon-name-part><tp:taxon-name-part taxon-name-part-type="species" reg="spinosa">spinosa</tp:taxon-name-part></tp:taxon-name></italic> sp. nov. <bold>30</bold> female antennomeres VII–IX of <italic><tp:taxon-name><tp:taxon-name-part taxon-name-part-type="genus" reg="Tillicera">T.</tp:taxon-name-part><tp:taxon-name-part taxon-name-part-type="species" reg="spinosa">spinosa</tp:taxon-name-part></tp:taxon-name></italic> sp. nov. <bold>31</bold> male antennomeres IV and V of <italic><tp:taxon-name><tp:taxon-name-part taxon-name-part-type="genus" reg="Tillicera">T.</tp:taxon-name-part><tp:taxon-name-part taxon-name-part-type="species" reg="callosa">callosa</tp:taxon-name-part></tp:taxon-name></italic>. Abbreviations: <bold>P</bold> pit-like sensillum <bold>SB</bold> an area of sensilla basiconica.</p></caption><graphic xmlns:xlink="http://www.w3.org/1999/xlink" xlink:href="zookeys-1095-123-g004.jpg" position="float" orientation="portrait" xlink:type="simple" id="oo_672268.jpg"><uri content-type="original_file" xlink:type="simple">https://binary.pensoft.net/fig/672268</uri></graphic></fig><p>Pronotum slightly longer than wide, widest at middle, with fine dense punctures. Mesoventrite with short anterior process.</p><p>Elytra oblong, parallel sided, covered with ten striae; striae I–III absent before basal oblique yellow fascia; IV–VI extending after middle; VII and VIII weakly punctured after base of lateral yellow fascia; IX and X obscuse.</p><p>Tibiae stout, with longitudinal carina; tibial spur formula 1–2–2; tarsal pulvillar formula 4–4–4; pro- and mesotarsomeres I and II with large lobed pulvilli; III and IV with large bilobed pulvilli; metatarsomeres I with vestigial minute pulvillus; II with small lobed pulvillus; III and IV with large bilobed pulvilli; claws with basal denticles.</p><p>Abdominal sternite V deeply, marginated at apical margin. Pygidium (Fig. <xref ref-type="fig" rid="F7">41</xref>) almost transverse at apical margin; ventrite VI (Fig. <xref ref-type="fig" rid="F7">42</xref>) broadly emarginated at apical margin; spicular fork (Fig. <xref ref-type="fig" rid="F7">43</xref>) long, without intraspicular plate.</p><p>Tegmen (Fig. <xref ref-type="fig" rid="F7">44a–c</xref>) with dorsal and ventral sinus at apical 1/4; parameroid lobes tapered posteriorly at apex in lateral view, flattened at apex; tegminal arms short, extending middle to basal 1/4 of total length. Median lobe (Fig. <xref ref-type="fig" rid="F7">45a–c</xref>) slightly shorter than tegmen; plates with rows of denticles on apex of dorsal and ventral sides, on left side in ventral view these are positioned at apical 1/5, on right side in ventral view they are very short.</p><p><bold>Female.</bold> Similar to male but distinguished by the following characteristics: antennomere XI without pit-like sensillum; sternite V with shallower emargination at apical margin. Elytral striae VI to VIII weakly punctured posterior to base of lateral yellow fascia.</p></tp:treatment-sec><tp:treatment-sec sec-type="description" id="SECID0EXSAG"><title>Measurements and ratios.</title><p><bold>Male</bold> (<italic>N</italic> = 1). <abbrev xmlns:xlink="http://www.w3.org/1999/xlink" xlink:title="body length" id="ABBRID0EBTAG" xlink:type="simple">BL</abbrev> 8.80 mm; <abbrev xmlns:xlink="http://www.w3.org/1999/xlink" xlink:title="maximum length of pronotum" id="ABBRID0EFTAG" xlink:type="simple">PL</abbrev> 2.60 mm; <abbrev xmlns:xlink="http://www.w3.org/1999/xlink" xlink:title="maximum width of pronotum" id="ABBRID0EJTAG" xlink:type="simple">PW</abbrev> 2.25 mm; <abbrev xmlns:xlink="http://www.w3.org/1999/xlink" xlink:title="elytral length" id="ABBRID0ENTAG" xlink:type="simple">EL</abbrev> 6.20 mm; <abbrev xmlns:xlink="http://www.w3.org/1999/xlink" xlink:title="maximum conjoined width of elytra" id="ABBRID0ERTAG" xlink:type="simple">EW</abbrev> 2.80 mm; <abbrev xmlns:xlink="http://www.w3.org/1999/xlink" xlink:title="maximum width of a single eye in dorsal view" id="ABBRID0EVTAG" xlink:type="simple">EyW</abbrev> 0.50 mm; <abbrev xmlns:xlink="http://www.w3.org/1999/xlink" xlink:title="distance between eyes in dorsal view" id="ABBRID0EZTAG" xlink:type="simple">EyD</abbrev> 0.95 mm; <abbrev xmlns:xlink="http://www.w3.org/1999/xlink" xlink:title="maximum length of pronotum" id="ABBRID0E4TAG" xlink:type="simple">PL</abbrev>/<abbrev xmlns:xlink="http://www.w3.org/1999/xlink" xlink:title="maximum width of pronotum" id="ABBRID0EBUAG" xlink:type="simple">PW</abbrev> 1.16; <abbrev xmlns:xlink="http://www.w3.org/1999/xlink" xlink:title="elytral length" id="ABBRID0EFUAG" xlink:type="simple">EL</abbrev>/<abbrev xmlns:xlink="http://www.w3.org/1999/xlink" xlink:title="maximum conjoined width of elytra" id="ABBRID0EJUAG" xlink:type="simple">EW</abbrev> 2.21; <abbrev xmlns:xlink="http://www.w3.org/1999/xlink" xlink:title="elytral length" id="ABBRID0ENUAG" xlink:type="simple">EL</abbrev>/<abbrev xmlns:xlink="http://www.w3.org/1999/xlink" xlink:title="maximum length of pronotum" id="ABBRID0ERUAG" xlink:type="simple">PL</abbrev> 2.38; <abbrev xmlns:xlink="http://www.w3.org/1999/xlink" xlink:title="maximum conjoined width of elytra" id="ABBRID0EVUAG" xlink:type="simple">EW</abbrev>/<abbrev xmlns:xlink="http://www.w3.org/1999/xlink" xlink:title="maximum width of pronotum" id="ABBRID0EZUAG" xlink:type="simple">PW</abbrev> 1.24; <abbrev xmlns:xlink="http://www.w3.org/1999/xlink" xlink:title="distance between eyes in dorsal view" id="ABBRID0E4UAG" xlink:type="simple">EyD</abbrev>/<abbrev xmlns:xlink="http://www.w3.org/1999/xlink" xlink:title="maximum width of a single eye in dorsal view" id="ABBRID0EBVAG" xlink:type="simple">EyW</abbrev> 1.90. <bold>Female</bold> (<italic>N</italic> = 1). <abbrev xmlns:xlink="http://www.w3.org/1999/xlink" xlink:title="body length" id="ABBRID0EJVAG" xlink:type="simple">BL</abbrev> 8.65 mm; <abbrev xmlns:xlink="http://www.w3.org/1999/xlink" xlink:title="maximum length of pronotum" id="ABBRID0ENVAG" xlink:type="simple">PL</abbrev> 2.45 mm; <abbrev xmlns:xlink="http://www.w3.org/1999/xlink" xlink:title="maximum width of pronotum" id="ABBRID0ERVAG" xlink:type="simple">PW</abbrev> 2.25 mm; <abbrev xmlns:xlink="http://www.w3.org/1999/xlink" xlink:title="elytral length" id="ABBRID0EVVAG" xlink:type="simple">EL</abbrev> 6.20 mm; <abbrev xmlns:xlink="http://www.w3.org/1999/xlink" xlink:title="maximum conjoined width of elytra" id="ABBRID0EZVAG" xlink:type="simple">EW</abbrev> 2.90 mm; <abbrev xmlns:xlink="http://www.w3.org/1999/xlink" xlink:title="maximum width of a single eye in dorsal view" id="ABBRID0E4VAG" xlink:type="simple">EyW</abbrev> 0.55 mm; <abbrev xmlns:xlink="http://www.w3.org/1999/xlink" xlink:title="distance between eyes in dorsal view" id="ABBRID0EBWAG" xlink:type="simple">EyD</abbrev> 1.05 mm; <abbrev xmlns:xlink="http://www.w3.org/1999/xlink" xlink:title="maximum length of pronotum" id="ABBRID0EFWAG" xlink:type="simple">PL</abbrev>/<abbrev xmlns:xlink="http://www.w3.org/1999/xlink" xlink:title="maximum width of pronotum" id="ABBRID0EJWAG" xlink:type="simple">PW</abbrev> 1.09; <abbrev xmlns:xlink="http://www.w3.org/1999/xlink" xlink:title="elytral length" id="ABBRID0ENWAG" xlink:type="simple">EL</abbrev>/<abbrev xmlns:xlink="http://www.w3.org/1999/xlink" xlink:title="maximum conjoined width of elytra" id="ABBRID0ERWAG" xlink:type="simple">EW</abbrev> 2.14; <abbrev xmlns:xlink="http://www.w3.org/1999/xlink" xlink:title="elytral length" id="ABBRID0EVWAG" xlink:type="simple">EL</abbrev>/<abbrev xmlns:xlink="http://www.w3.org/1999/xlink" xlink:title="maximum length of pronotum" id="ABBRID0EZWAG" xlink:type="simple">PL</abbrev> 2.53; <abbrev xmlns:xlink="http://www.w3.org/1999/xlink" xlink:title="maximum conjoined width of elytra" id="ABBRID0E4WAG" xlink:type="simple">EW</abbrev>/<abbrev xmlns:xlink="http://www.w3.org/1999/xlink" xlink:title="maximum width of pronotum" id="ABBRID0EBXAG" xlink:type="simple">PW</abbrev> 1.29; <abbrev xmlns:xlink="http://www.w3.org/1999/xlink" xlink:title="distance between eyes in dorsal view" id="ABBRID0EFXAG" xlink:type="simple">EyD</abbrev>/<abbrev xmlns:xlink="http://www.w3.org/1999/xlink" xlink:title="maximum width of a single eye in dorsal view" id="ABBRID0EJXAG" xlink:type="simple">EyW</abbrev> 1.91.</p></tp:treatment-sec><tp:treatment-sec sec-type="etymology" id="SECID0ENXAG"><title>Etymology.</title><p>This specific name is derived from the Latin <italic><tp:taxon-name><tp:taxon-name-part taxon-name-part-type="genus" reg="Tillicera"/><tp:taxon-name-part taxon-name-part-type="species" reg="fortis">fortis</tp:taxon-name-part></tp:taxon-name></italic> (sturdy), referring to the stout tibiae.</p></tp:treatment-sec><tp:treatment-sec sec-type="distribution" id="SECID0E4XAG"><title>Distribution.</title><p>Laos, Thailand.</p></tp:treatment-sec><tp:treatment-sec><!--Section generated to contain objects referenced in tp:taxon-treatment.--><fig id="F7" position="float" orientation="portrait"><object-id xmlns:xlink="http://www.w3.org/1999/xlink" content-type="doi" xlink:type="simple">10.3897/zookeys.1095.80097.figures41-50</object-id><object-id xmlns:xlink="http://www.w3.org/1999/xlink" content-type="arpha" xlink:type="simple">F60AB203-FA4D-5B07-9945-D34A2841B493</object-id><label>Figures 41–50.</label><caption><p>Male terminal parts and aedeagus <bold>41–45</bold><italic><tp:taxon-name><tp:taxon-name-part taxon-name-part-type="genus" reg="Tillicera">Tillicera</tp:taxon-name-part><tp:taxon-name-part taxon-name-part-type="species" reg="fortis">fortis</tp:taxon-name-part></tp:taxon-name></italic> sp. nov. <bold>46–50</bold><italic><tp:taxon-name><tp:taxon-name-part taxon-name-part-type="genus" reg="Tillicera">T.</tp:taxon-name-part><tp:taxon-name-part taxon-name-part-type="species" reg="spinosa">spinosa</tp:taxon-name-part></tp:taxon-name></italic> sp. nov. <bold>41, 46</bold> pygidium <bold>42, 47</bold> ventrite VI <bold>43, 48</bold> spicular fork <bold>44, 49</bold> tegmen in lateral (a), ventral (b) and dorsal (c) views <bold>45, 50</bold> median lobe in lateral (a), ventral (b), and dorsal (c) views.</p></caption><graphic xmlns:xlink="http://www.w3.org/1999/xlink" xlink:href="zookeys-1095-123-g007.jpg" position="float" orientation="portrait" xlink:type="simple" id="oo_672271.jpg"><uri content-type="original_file" xlink:type="simple">https://binary.pensoft.net/fig/672271</uri></graphic></fig></tp:treatment-sec></tp:taxon-treatment>
