# Supplementary material for: ﻿Description of two new species of the genus Tillicera Spinola (Coleoptera, Cleridae, Clerinae), with new synonyms, new distributional records, and an updated key
Source: Zookeys. 2022 Apr 13;1095:123–42. doi: 10.3897/zookeys.1095.80097 (PMC9021148; doi:10.3897/zookeys.1095.80097)
Supplement: XML Treatment for Tillicera spinosa [file zookeys.1095.80097-treatment9.xml]

<!DOCTYPE tp:taxon-treatment
  PUBLIC "-//TaxonX//DTD Taxonomic Treatment Publishing DTD v0 20100105//EN" "tax-treatment-NSO.dtd">
<tp:taxon-treatment xmlns:tp="http://www.plazi.org/taxpub"><tp:treatment-meta><kwd-group><label>Taxon classification</label><kwd>
              <named-content content-type="kingdom">Animalia</named-content>
            </kwd><kwd>
              <named-content content-type="order">Coleoptera</named-content>
            </kwd><kwd>
              <named-content content-type="family">Cleridae</named-content>
            </kwd></kwd-group><mixed-citation publication-type="journal"><person-group><name><surname>Murakami</surname><given-names>Hiroyuki</given-names></name><name><surname>Gerstmeier</surname><given-names>Roland</given-names></name><name><surname>Sakai</surname><given-names>Kaoru</given-names></name></person-group><article-title>﻿Description of two new species of the genus <italic><tp:taxon-name><tp:taxon-name-part taxon-name-part-type="genus" reg="Tillicera">Tillicera</tp:taxon-name-part></tp:taxon-name></italic> Spinola (<tp:taxon-name><tp:taxon-name-part taxon-name-part-type="order">Coleoptera</tp:taxon-name-part></tp:taxon-name>, <tp:taxon-name><tp:taxon-name-part taxon-name-part-type="family">Cleridae</tp:taxon-name-part></tp:taxon-name>, <tp:taxon-name><tp:taxon-name-part taxon-name-part-type="subfamily">Clerinae</tp:taxon-name-part></tp:taxon-name>), with new synonyms, new distributional records, and an updated key</article-title><source>Zookeys</source><day>13</day><month>04</month><year>2022</year><volume>1095</volume><fpage>123</fpage><lpage>142</lpage><pub-id pub-id-type="doi">10.3897/zookeys.1095.80097</pub-id></mixed-citation></tp:treatment-meta><tp:nomenclature><label>﻿</label><tp:taxon-name>
            <object-id xmlns:xlink="http://www.w3.org/1999/xlink" content-type="arpha" xlink:type="simple">754546A1-0C64-5726-B846-4BAF91904BCC</object-id>
            <tp:taxon-name-part taxon-name-part-type="genus" reg="Tillicera">Tillicera</tp:taxon-name-part>
            <tp:taxon-name-part taxon-name-part-type="species" reg="spinosa">spinosa</tp:taxon-name-part>
            <object-id xmlns:xlink="http://www.w3.org/1999/xlink" content-type="zoobank" xlink:type="simple">http://zoobank.org/2E35F6F1-8F4A-4BB9-957F-82173B1EB70E</object-id>
          </tp:taxon-name><tp:taxon-status xmlns:xlink="http://www.w3.org/1999/xlink" xlink:type="simple">sp. nov.</tp:taxon-status><xref ref-type="fig" rid="F3">Figs 25–27</xref><xref ref-type="fig" rid="F4">, 28–30</xref><xref ref-type="fig" rid="F7">, 46–50</xref></tp:nomenclature><tp:treatment-sec sec-type="Types" id="SECID0EXZAG"><title>Types.</title><p><bold><italic>Holotype.</italic></bold> “Doi Pui, 1400-/ 1500 m, Chiang Mai, N. Thailand, 19-VI-1983, T. Shimomura leg”. (<abbrev xmlns:xlink="http://www.w3.org/1999/xlink" content-type="institution" xlink:title="Roland Gerstmeier Collection, Munich" id="ABBRID0EC1AG" xlink:type="simple">RGCM</abbrev>, 1 male, erroneously cited in <xref ref-type="bibr" rid="B5">Gerstmeier and Bernhard (2010)</xref> under <italic><tp:taxon-name><tp:taxon-name-part taxon-name-part-type="genus" reg="Tillicera">T.</tp:taxon-name-part><tp:taxon-name-part taxon-name-part-type="species" reg="auratofasciata">auratofasciata</tp:taxon-name-part></tp:taxon-name></italic>). <bold><italic>Paratypes</italic>. Laos</bold>: “NE LAOS/ Phu Pan, 1,750 m/ Ban Saleui, Xam Neua/ Houa Phan Prov./ 16–23.VI.2003/ Shinji Nagai leg.” (<abbrev xmlns:xlink="http://www.w3.org/1999/xlink" xlink:title="private collection of Kaoru Sakai, Tokyo, Japan" id="ABBRID0E11AG" xlink:type="simple">KSCJ</abbrev>, 1 female). <bold>Myanmar</bold>: “near Kalaw/ 1,000–1,300 m in alt./ Shan Sta., Myanmar/ 10–25.V.2005/ Y. Kusakabe leg.” (<named-content xmlns:xlink="http://www.w3.org/1999/xlink" content-type="dwc:institutional_code" xlink:title="Ehime University Museum, Matsuyama, Japan" xlink:href="http://grbio.org/institution/ehime-university" xlink:type="simple">EUMJ</named-content>, 1 male &amp; 1 female; <abbrev xmlns:xlink="http://www.w3.org/1999/xlink" xlink:title="private collection of Kaoru Sakai, Tokyo, Japan" id="ABBRID0EF2AG" xlink:type="simple">KSCJ</abbrev>, 1 male &amp; 2 females); “Mt. Victoria/ (Natmataung N. P.)/ alt. 1500–2750m/ Kanpelet side”, “Chin Sta., Myanmar/ 21–24. V. 2002/ Y. Kusakabe leg.” (<named-content xmlns:xlink="http://www.w3.org/1999/xlink" content-type="dwc:institutional_code" xlink:title="Ehime University Museum, Matsuyama, Japan" xlink:href="http://grbio.org/institution/ehime-university" xlink:type="simple">EUMJ</named-content>, 1 male; <abbrev xmlns:xlink="http://www.w3.org/1999/xlink" xlink:title="private collection of Kaoru Sakai, Tokyo, Japan" id="ABBRID0EO2AG" xlink:type="simple">KSCJ</abbrev>, 1 male &amp; 1 female); “Mt. Victoria/ alt. 1500–2000 m/ Mindat side”, “Chin Sta., Myanmar/ 13–14.VI.2002/ Y. Kusakabe leg.”, (<abbrev xmlns:xlink="http://www.w3.org/1999/xlink" xlink:title="private collection of Kaoru Sakai, Tokyo, Japan" id="ABBRID0ES2AG" xlink:type="simple">KSCJ</abbrev>, 1 female). <bold>Thailand</bold>: “Doi Pui Chieng Mai/ N – THAILAND/ 22.V.1986/ leg.” (<abbrev xmlns:xlink="http://www.w3.org/1999/xlink" xlink:title="private collection of Kaoru Sakai, Tokyo, Japan" id="ABBRID0EY2AG" xlink:type="simple">KSCJ</abbrev>, 1 female); <named-content xmlns:xlink="http://www.w3.org/1999/xlink" content-type="dwc:institutional_code" xlink:title="Queen Sirikit Botanic Garden, Entomology Section, Chiang Mai Prov., Thailand" xlink:href="http://grbio.org/institution/queen-sirikit-botanic-garden" xlink:type="simple">QSBG</named-content>-2014-0160-0010, Amnat Charoen, Chanuman Dist., Doi Inthanon NP, <named-content xmlns:xlink="http://www.w3.org/1999/xlink" content-type="dwc:verbatimCoordinates" xlink:type="simple"><named-content content-type="geo-json" specific-use="{&#34;type&#34;:&#34;Point&#34;,&#34;coordinates&#34;:[98.514722,-18.545667]}" id="NCID0EE3AG" xlink:type="simple">18°32'44.4"S, 98°30'53"E</named-content></named-content>, 1376 m, 29.V.-1.VII.2014, Malaise trap, Wichai Srisuka et al. (<abbrev xmlns:xlink="http://www.w3.org/1999/xlink" content-type="institution" xlink:title="Roland Gerstmeier Collection, Munich" id="ABBRID0EJ3AG" xlink:type="simple">RGCM</abbrev>, 1 ex.); Same with <named-content xmlns:xlink="http://www.w3.org/1999/xlink" content-type="dwc:institutional_code" xlink:title="Queen Sirikit Botanic Garden, Entomology Section, Chiang Mai Prov., Thailand" xlink:href="http://grbio.org/institution/queen-sirikit-botanic-garden" xlink:type="simple">QSBG</named-content>….-0008 (<abbrev xmlns:xlink="http://www.w3.org/1999/xlink" content-type="institution" xlink:title="Roland Gerstmeier Collection, Munich" id="ABBRID0ET3AG" xlink:type="simple">RGCM</abbrev>, 1 ex.); Same with <named-content xmlns:xlink="http://www.w3.org/1999/xlink" content-type="dwc:institutional_code" xlink:title="Queen Sirikit Botanic Garden, Entomology Section, Chiang Mai Prov., Thailand" xlink:href="http://grbio.org/institution/queen-sirikit-botanic-garden" xlink:type="simple">QSBG</named-content>….-0009 + 0011 (<named-content xmlns:xlink="http://www.w3.org/1999/xlink" content-type="dwc:institutional_code" xlink:title="Queen Sirikit Botanic Garden, Entomology Section, Chiang Mai Prov., Thailand" xlink:href="http://grbio.org/institution/queen-sirikit-botanic-garden" xlink:type="simple">QSBG</named-content>, 3 exs). <bold>China</bold>: S-Yunnan (Xishuangbanna), c. 30 km NW Jinghong, vic. Bameng, 1700–2000 m; Hua Zhuliangzi Mts., <named-content xmlns:xlink="http://www.w3.org/1999/xlink" content-type="dwc:verbatimCoordinates" xlink:type="simple"><named-content content-type="geo-json" specific-use="{&#34;type&#34;:&#34;Point&#34;,&#34;coordinates&#34;:[100.525667,22.133500]}" id="NCID0EH4AG" xlink:type="simple">22°08.01'N, 100°31.54'E</named-content></named-content>, 1700–2000 m, 30.V.2008, leg. A. Weigel, sec. forest (<abbrev xmlns:xlink="http://www.w3.org/1999/xlink" content-type="institution" xlink:title="Roland Gerstmeier Collection, Munich" id="ABBRID0EM4AG" xlink:type="simple">RGCM</abbrev>, 1 male).</p><fig id="F5" position="float" orientation="portrait"><object-id xmlns:xlink="http://www.w3.org/1999/xlink" content-type="doi" xlink:type="simple">10.3897/zookeys.1095.80097.figures32-35</object-id><object-id xmlns:xlink="http://www.w3.org/1999/xlink" content-type="arpha" xlink:type="simple">53C9725A-780B-565C-8474-03236D1E2517</object-id><label>Figures 32–35.</label><caption><p><italic><tp:taxon-name><tp:taxon-name-part taxon-name-part-type="genus" reg="Hemitrachys">Hemitrachys</tp:taxon-name-part><tp:taxon-name-part taxon-name-part-type="species" reg="tubericollis">tubericollis</tp:taxon-name-part></tp:taxon-name></italic><bold>32, 33</bold> habitus in dorsal (<bold>32</bold>) and ventral (<bold>33</bold>) views <bold>34</bold> male antennomeres IX–XI in ventral view <bold>35</bold> male antennomeres V–VIII in ventral view. Abbreviations: <bold>SB</bold> an area of sensilla basiconica.</p></caption><graphic xmlns:xlink="http://www.w3.org/1999/xlink" xlink:href="zookeys-1095-123-g005.jpg" position="float" orientation="portrait" xlink:type="simple" id="oo_672269.jpg"><uri content-type="original_file" xlink:type="simple">https://binary.pensoft.net/fig/672269</uri></graphic></fig></tp:treatment-sec><tp:treatment-sec sec-type="diagnosis" id="SECID0EV5AG"><title>Diagnosis.</title><p>This species is similar to <italic><tp:taxon-name><tp:taxon-name-part taxon-name-part-type="genus" reg="Tillicera">Tillicera</tp:taxon-name-part><tp:taxon-name-part taxon-name-part-type="species" reg="soror">soror</tp:taxon-name-part></tp:taxon-name></italic> Schenkling, 1902, but distinguished by the following characteristics: antennomere VI–X gradually broadened; metatibiae apically extended to a broad spine; posterior margin of abdominal ventrite V, with broadly V-shaped emargination; phallobase notched at apical 1/5 of total length of tegmen (vs. <italic><tp:taxon-name><tp:taxon-name-part taxon-name-part-type="genus" reg="Tillicera">T.</tp:taxon-name-part><tp:taxon-name-part taxon-name-part-type="species" reg="soror">soror</tp:taxon-name-part></tp:taxon-name></italic>: antennomere VIII–IX gradually broadened; hind tibiae not prominent at apex; posterior margin of abdominal sternite V broadly U-shaped and truncate; phallobase deeply notched at apical 1/3).</p></tp:treatment-sec><tp:treatment-sec sec-type="description" id="SECID0ER6AG"><title>Description.</title><p><bold>Male.</bold> Head, antennomeres IV–XI, base of pronotum and legs brownish black; antennomeres I–III and pronotum reddish. Elytra black except for reddish area near basal suture and yellowish area at basal 1/4 near lateral margin. Head at apex and legs covered with white setae; basal 1/2 of head and pronotum with mingled white and black setae; elytra densely vested with yellowish setae obliquely at suture of basal 1/3 and transversally at lateral margin basal 1/4 and apical 1/4, the remainder vested with black setae (Fig. <xref ref-type="fig" rid="F1">10</xref>). This species has two color patterns: the first, antennomeres IV–XI, apex of pronotum, elytra except for area covered with yellowish setae, and legs black (Fig. <xref ref-type="fig" rid="F1">11</xref>); the second, head black; apical 1/4 of pronotum brownish black; elytral setae white and black (Fig. <xref ref-type="fig" rid="F1">12</xref>).</p><p>Head including eyes as wide as pronotum; labrum incised at middle; maxillary terminal palpomeres digitiform; labial terminal palpomeres widely triangular; postgular plate narrow. Antennomere I claviform; II compact; III twice as long as II; IV–X triangular, becoming gradually widened; V–IX (Fig. <xref ref-type="fig" rid="F4">30</xref>) with an area vested with sensilla basiconica; X (Fig. <xref ref-type="fig" rid="F4">29</xref>) with two areas vested with sensilla basiconica at apical margin in ventral view; XI (Fig. <xref ref-type="fig" rid="F4">28</xref>) with small pit-like sensillum in male.</p><p>Pronotum slightly longer than wide, widest at middle, with fine dense punctures. Mesoventrite with short anterior process.</p><p>Elytra oblong, parallel sided, covered with ten striae; striae I and II absent before basal oblique yellow fascia; III–V or VII extending after middle, sometimes absent before basal oblique yellow fascia; VI or VIII–X rudimentary.</p><p>Profemora stouter than meso- and metafemora; punctation of meso- and metafemora denser than that of profemora. Tibiae short prominent at apex, with distinct longitudinal carina on dorsal and ventral surfaces; tibial spur formula 1–2–0; tarsal pulvillar formula 4–4–2; pro- and mesotarsomeres I and II with large lobed pulvilli; III and IV with large bilobed pulvilli; metatarsomeres I and II without pulvilli; III and IV with large bilobed pulvilli; claws with basal denticles.</p><fig id="F6" position="float" orientation="portrait"><object-id xmlns:xlink="http://www.w3.org/1999/xlink" content-type="doi" xlink:type="simple">10.3897/zookeys.1095.80097.figures36-40</object-id><object-id xmlns:xlink="http://www.w3.org/1999/xlink" content-type="arpha" xlink:type="simple">E6017F96-3F3E-589B-9A8B-82B979B5E288</object-id><label>Figures 36–40.</label><caption><p>Male terminal parts and aedeagus of <italic><tp:taxon-name><tp:taxon-name-part taxon-name-part-type="genus" reg="Tillicera">Tillicera</tp:taxon-name-part><tp:taxon-name-part taxon-name-part-type="species" reg="callosa">callosa</tp:taxon-name-part></tp:taxon-name></italic><bold>36</bold> pygidium <bold>37</bold> ventrite VI <bold>38</bold> spicular fork <bold>39</bold> tegmen in lateral (a), ventral (b) and dorsal (c) views <bold>40</bold> median lobe in lateral (a), ventral (b), and dorsal (c) views.</p></caption><graphic xmlns:xlink="http://www.w3.org/1999/xlink" xlink:href="zookeys-1095-123-g006.jpg" position="float" orientation="portrait" xlink:type="simple" id="oo_672270.jpg"><uri content-type="original_file" xlink:type="simple">https://binary.pensoft.net/fig/672270</uri></graphic></fig><p>Abdominal ventrite V deeply emarginated at apical margin. Pygidium (Fig. <xref ref-type="fig" rid="F7">46</xref>) narrowly emarginated at apical margin; ventrite VI (Fig. <xref ref-type="fig" rid="F7">47</xref>) almost transverse at apical margin; spicular fork long (Fig. <xref ref-type="fig" rid="F7">48</xref>), without intraspicular plate.</p><p>Tegmen (Fig. <xref ref-type="fig" rid="F7">49a–c</xref>) with dorsal and ventral sinus at apical 1/5; parameroid lobes tapered posteriorly at apex in lateral view; tegminal arms short, extending from middle to basal 1/4 of total length. Median lobe shorter than tegmen; plates with rows of denticles from apical 1/5 to 2/5 of total length on dorsal and ventral sides (Fig. <xref ref-type="fig" rid="F7">50a–c</xref>).</p><p><bold>Female.</bold> Similar to male but distinguished by antennomere XI without pit-like sensillum, tibial spur formula 1–2–2 and apex of metatibiae not extended to a broad spine.</p></tp:treatment-sec><tp:treatment-sec sec-type="description" id="SECID0EUCBG"><title>Measurements and ratios.</title><p><bold>Male</bold> (<italic>N</italic> = 4). <abbrev xmlns:xlink="http://www.w3.org/1999/xlink" xlink:title="body length" id="ABBRID0E5CBG" xlink:type="simple">BL</abbrev> 6.55–8.30 (7.14) mm; <abbrev xmlns:xlink="http://www.w3.org/1999/xlink" xlink:title="maximum length of pronotum" id="ABBRID0ECDBG" xlink:type="simple">PL</abbrev> 1.75–2.30 (1.99) mm; <abbrev xmlns:xlink="http://www.w3.org/1999/xlink" xlink:title="maximum width of pronotum" id="ABBRID0EGDBG" xlink:type="simple">PW</abbrev> 1.55–2.10 (1.78) mm; <abbrev xmlns:xlink="http://www.w3.org/1999/xlink" xlink:title="elytral length" id="ABBRID0EKDBG" xlink:type="simple">EL</abbrev> 4.60–6.00 (5.15) mm; <abbrev xmlns:xlink="http://www.w3.org/1999/xlink" xlink:title="maximum conjoined width of elytra" id="ABBRID0EODBG" xlink:type="simple">EW</abbrev> 2.10–2.65 (2.29) mm; <abbrev xmlns:xlink="http://www.w3.org/1999/xlink" xlink:title="maximum width of a single eye in dorsal view" id="ABBRID0ESDBG" xlink:type="simple">EyW</abbrev> 0.40–0.55 (0.49) mm; <abbrev xmlns:xlink="http://www.w3.org/1999/xlink" xlink:title="distance between eyes in dorsal view" id="ABBRID0EWDBG" xlink:type="simple">EyD</abbrev> 0.55–0.95 (0.76) mm; <abbrev xmlns:xlink="http://www.w3.org/1999/xlink" xlink:title="maximum length of pronotum" id="ABBRID0E1DBG" xlink:type="simple">PL</abbrev>/<abbrev xmlns:xlink="http://www.w3.org/1999/xlink" xlink:title="maximum width of pronotum" id="ABBRID0E5DBG" xlink:type="simple">PW</abbrev> 1.10–1.14 (1.12); <abbrev xmlns:xlink="http://www.w3.org/1999/xlink" xlink:title="elytral length" id="ABBRID0ECEBG" xlink:type="simple">EL</abbrev>/<abbrev xmlns:xlink="http://www.w3.org/1999/xlink" xlink:title="maximum conjoined width of elytra" id="ABBRID0EGEBG" xlink:type="simple">EW</abbrev> 2.09–2.36 (2.25); <abbrev xmlns:xlink="http://www.w3.org/1999/xlink" xlink:title="elytral length" id="ABBRID0EKEBG" xlink:type="simple">EL</abbrev>/<abbrev xmlns:xlink="http://www.w3.org/1999/xlink" xlink:title="maximum length of pronotum" id="ABBRID0EOEBG" xlink:type="simple">PL</abbrev> 2.24–2.81 (2.60); <abbrev xmlns:xlink="http://www.w3.org/1999/xlink" xlink:title="maximum conjoined width of elytra" id="ABBRID0ESEBG" xlink:type="simple">EW</abbrev>/<abbrev xmlns:xlink="http://www.w3.org/1999/xlink" xlink:title="maximum width of pronotum" id="ABBRID0EWEBG" xlink:type="simple">PW</abbrev> 1.22–1.35 (1.29); <abbrev xmlns:xlink="http://www.w3.org/1999/xlink" xlink:title="distance between eyes in dorsal view" id="ABBRID0E1EBG" xlink:type="simple">EyD</abbrev>/<abbrev xmlns:xlink="http://www.w3.org/1999/xlink" xlink:title="maximum width of a single eye in dorsal view" id="ABBRID0E5EBG" xlink:type="simple">EyW</abbrev> 1.38–1.73 (1.56). <bold>Female</bold> (<italic>N</italic> = 4). <abbrev xmlns:xlink="http://www.w3.org/1999/xlink" xlink:title="body length" id="ABBRID0EGFBG" xlink:type="simple">BL</abbrev> 8.00–8.90 (8.49) mm; <abbrev xmlns:xlink="http://www.w3.org/1999/xlink" xlink:title="maximum length of pronotum" id="ABBRID0EKFBG" xlink:type="simple">PL</abbrev> 2.20–2.50 (2.36) mm; <abbrev xmlns:xlink="http://www.w3.org/1999/xlink" xlink:title="maximum width of pronotum" id="ABBRID0EOFBG" xlink:type="simple">PW</abbrev> 2.00–2.25 (2.10) mm; <abbrev xmlns:xlink="http://www.w3.org/1999/xlink" xlink:title="elytral length" id="ABBRID0ESFBG" xlink:type="simple">EL</abbrev> 5.80–6.50 (6.13) mm; <abbrev xmlns:xlink="http://www.w3.org/1999/xlink" xlink:title="maximum conjoined width of elytra" id="ABBRID0EWFBG" xlink:type="simple">EW</abbrev> 2.50–2.75 (2.65) mm; <abbrev xmlns:xlink="http://www.w3.org/1999/xlink" xlink:title="maximum width of a single eye in dorsal view" id="ABBRID0E1FBG" xlink:type="simple">EyW</abbrev> 0.50–0.60 (0.54) mm; <abbrev xmlns:xlink="http://www.w3.org/1999/xlink" xlink:title="distance between eyes in dorsal view" id="ABBRID0E5FBG" xlink:type="simple">EyD</abbrev> 0.95–1.05 (1.00) mm; <abbrev xmlns:xlink="http://www.w3.org/1999/xlink" xlink:title="maximum length of pronotum" id="ABBRID0ECGBG" xlink:type="simple">PL</abbrev>/<abbrev xmlns:xlink="http://www.w3.org/1999/xlink" xlink:title="maximum width of pronotum" id="ABBRID0EGGBG" xlink:type="simple">PW</abbrev> 1.07–1.20 (1.13); <abbrev xmlns:xlink="http://www.w3.org/1999/xlink" xlink:title="elytral length" id="ABBRID0EKGBG" xlink:type="simple">EL</abbrev>/<abbrev xmlns:xlink="http://www.w3.org/1999/xlink" xlink:title="maximum conjoined width of elytra" id="ABBRID0EOGBG" xlink:type="simple">EW</abbrev> 2.23–2.36 (2.31); <abbrev xmlns:xlink="http://www.w3.org/1999/xlink" xlink:title="elytral length" id="ABBRID0ESGBG" xlink:type="simple">EL</abbrev>/<abbrev xmlns:xlink="http://www.w3.org/1999/xlink" xlink:title="maximum length of pronotum" id="ABBRID0EWGBG" xlink:type="simple">PL</abbrev> 2.42–2.77 (2.59); <abbrev xmlns:xlink="http://www.w3.org/1999/xlink" xlink:title="maximum conjoined width of elytra" id="ABBRID0E1GBG" xlink:type="simple">EW</abbrev>/<abbrev xmlns:xlink="http://www.w3.org/1999/xlink" xlink:title="maximum width of pronotum" id="ABBRID0E5GBG" xlink:type="simple">PW</abbrev> 1.22–1.31 (1.26); <abbrev xmlns:xlink="http://www.w3.org/1999/xlink" xlink:title="distance between eyes in dorsal view" id="ABBRID0ECHBG" xlink:type="simple">EyD</abbrev>/<abbrev xmlns:xlink="http://www.w3.org/1999/xlink" xlink:title="maximum width of a single eye in dorsal view" id="ABBRID0EGHBG" xlink:type="simple">EyW</abbrev> 1.73–2.00 (1.87).</p></tp:treatment-sec><tp:treatment-sec sec-type="etymology" id="SECID0EKHBG"><title>Etymology.</title><p>This specific name is derived from the Latin <italic><tp:taxon-name><tp:taxon-name-part taxon-name-part-type="genus" reg="Tillicera"/><tp:taxon-name-part taxon-name-part-type="species" reg="spinosa">spinosa</tp:taxon-name-part></tp:taxon-name></italic> (spine), referring to metatibiae apically extended to a broad spine.</p><fig id="F7" position="float" orientation="portrait"><object-id xmlns:xlink="http://www.w3.org/1999/xlink" content-type="doi" xlink:type="simple">10.3897/zookeys.1095.80097.figures41-50</object-id><object-id xmlns:xlink="http://www.w3.org/1999/xlink" content-type="arpha" xlink:type="simple">F60AB203-FA4D-5B07-9945-D34A2841B493</object-id><label>Figures 41–50.</label><caption><p>Male terminal parts and aedeagus <bold>41–45</bold><italic><tp:taxon-name><tp:taxon-name-part taxon-name-part-type="genus" reg="Tillicera">Tillicera</tp:taxon-name-part><tp:taxon-name-part taxon-name-part-type="species" reg="fortis">fortis</tp:taxon-name-part></tp:taxon-name></italic> sp. nov. <bold>46–50</bold><italic><tp:taxon-name><tp:taxon-name-part taxon-name-part-type="genus" reg="Tillicera">T.</tp:taxon-name-part><tp:taxon-name-part taxon-name-part-type="species" reg="spinosa">spinosa</tp:taxon-name-part></tp:taxon-name></italic> sp. nov. <bold>41, 46</bold> pygidium <bold>42, 47</bold> ventrite VI <bold>43, 48</bold> spicular fork <bold>44, 49</bold> tegmen in lateral (a), ventral (b) and dorsal (c) views <bold>45, 50</bold> median lobe in lateral (a), ventral (b), and dorsal (c) views.</p></caption><graphic xmlns:xlink="http://www.w3.org/1999/xlink" xlink:href="zookeys-1095-123-g007.jpg" position="float" orientation="portrait" xlink:type="simple" id="oo_672271.jpg"><uri content-type="original_file" xlink:type="simple">https://binary.pensoft.net/fig/672271</uri></graphic></fig></tp:treatment-sec><tp:treatment-sec sec-type="distribution" id="SECID0ELJBG"><title>Distribution.</title><p>Laos, Myanmar, Thailand.</p></tp:treatment-sec><tp:treatment-sec><!--Section generated to contain objects referenced in tp:taxon-treatment.--><fig id="F3" position="float" orientation="portrait"><object-id xmlns:xlink="http://www.w3.org/1999/xlink" content-type="doi" xlink:type="simple">10.3897/zookeys.1095.80097.figures23-27</object-id><object-id xmlns:xlink="http://www.w3.org/1999/xlink" content-type="arpha" xlink:type="simple">78A02067-373C-573F-92D1-2AAADD4DFEBB</object-id><label>Figures 23–27.</label><caption><p>Habitus of <italic><tp:taxon-name><tp:taxon-name-part taxon-name-part-type="genus" reg="Tillicera">Tillicera</tp:taxon-name-part></tp:taxon-name></italic><bold>23</bold><italic><tp:taxon-name><tp:taxon-name-part taxon-name-part-type="genus" reg="Tillicera">Tillicera</tp:taxon-name-part><tp:taxon-name-part taxon-name-part-type="species" reg="fortis">fortis</tp:taxon-name-part></tp:taxon-name></italic> sp. nov., Holotype, male <bold>24</bold> ditto, paratype, female <bold>25</bold><italic><tp:taxon-name><tp:taxon-name-part taxon-name-part-type="genus" reg="Tillicera">T.</tp:taxon-name-part><tp:taxon-name-part taxon-name-part-type="species" reg="spinosa">spinosa</tp:taxon-name-part></tp:taxon-name></italic> sp. nov., Holotype, male <bold>26</bold> ditto, paratype, male <bold>27</bold> ditto, paratype, female. Scale bars 2 mm.</p></caption><graphic xmlns:xlink="http://www.w3.org/1999/xlink" xlink:href="zookeys-1095-123-g003.jpg" position="float" orientation="portrait" xlink:type="simple" id="oo_672267.jpg"><uri content-type="original_file" xlink:type="simple">https://binary.pensoft.net/fig/672267</uri></graphic></fig><fig id="F4" position="float" orientation="portrait"><object-id xmlns:xlink="http://www.w3.org/1999/xlink" content-type="doi" xlink:type="simple">10.3897/zookeys.1095.80097.figures28-31</object-id><object-id xmlns:xlink="http://www.w3.org/1999/xlink" content-type="arpha" xlink:type="simple">50DFF021-A59B-5005-A95D-E9891E02BD87</object-id><label>Figures 28–31.</label><caption><p>Antennae of <italic><tp:taxon-name><tp:taxon-name-part taxon-name-part-type="genus" reg="Tillicera">Tillicera</tp:taxon-name-part></tp:taxon-name></italic> spp. (<bold>28</bold> dorsal view <bold>29–31</bold> ventral view) <bold>28</bold> male antennomere XI of <italic><tp:taxon-name><tp:taxon-name-part taxon-name-part-type="genus" reg="Tillicera">T.</tp:taxon-name-part><tp:taxon-name-part taxon-name-part-type="species" reg="spinosa">spinosa</tp:taxon-name-part></tp:taxon-name></italic> sp. nov. <bold>29</bold> female antennomere X of <italic><tp:taxon-name><tp:taxon-name-part taxon-name-part-type="genus" reg="Tillicera">T.</tp:taxon-name-part><tp:taxon-name-part taxon-name-part-type="species" reg="spinosa">spinosa</tp:taxon-name-part></tp:taxon-name></italic> sp. nov. <bold>30</bold> female antennomeres VII–IX of <italic><tp:taxon-name><tp:taxon-name-part taxon-name-part-type="genus" reg="Tillicera">T.</tp:taxon-name-part><tp:taxon-name-part taxon-name-part-type="species" reg="spinosa">spinosa</tp:taxon-name-part></tp:taxon-name></italic> sp. nov. <bold>31</bold> male antennomeres IV and V of <italic><tp:taxon-name><tp:taxon-name-part taxon-name-part-type="genus" reg="Tillicera">T.</tp:taxon-name-part><tp:taxon-name-part taxon-name-part-type="species" reg="callosa">callosa</tp:taxon-name-part></tp:taxon-name></italic>. Abbreviations: <bold>P</bold> pit-like sensillum <bold>SB</bold> an area of sensilla basiconica.</p></caption><graphic xmlns:xlink="http://www.w3.org/1999/xlink" xlink:href="zookeys-1095-123-g004.jpg" position="float" orientation="portrait" xlink:type="simple" id="oo_672268.jpg"><uri content-type="original_file" xlink:type="simple">https://binary.pensoft.net/fig/672268</uri></graphic></fig><fig id="F1" position="float" orientation="portrait"><object-id xmlns:xlink="http://www.w3.org/1999/xlink" content-type="doi" xlink:type="simple">10.3897/zookeys.1095.80097.figures1-12</object-id><object-id xmlns:xlink="http://www.w3.org/1999/xlink" content-type="arpha" xlink:type="simple">E1607DBF-1899-52AD-A9FD-5FDAFD8D479C</object-id><label>Figures 1–12.</label><caption><p>Habitus of <italic><tp:taxon-name><tp:taxon-name-part taxon-name-part-type="genus" reg="Tillicera">Tillicera</tp:taxon-name-part></tp:taxon-name></italic> species <bold>1</bold><italic><tp:taxon-name><tp:taxon-name-part taxon-name-part-type="genus" reg="Tillicera">Tillicera</tp:taxon-name-part><tp:taxon-name-part taxon-name-part-type="species" reg="auratofasciata">auratofasciata</tp:taxon-name-part></tp:taxon-name></italic><bold>2</bold><italic><tp:taxon-name><tp:taxon-name-part taxon-name-part-type="genus" reg="Tillicera">T.</tp:taxon-name-part><tp:taxon-name-part taxon-name-part-type="species" reg="aurivillosa">aurivillosa</tp:taxon-name-part></tp:taxon-name></italic><bold>3</bold><italic><tp:taxon-name><tp:taxon-name-part taxon-name-part-type="genus" reg="Tillicera">T.</tp:taxon-name-part><tp:taxon-name-part taxon-name-part-type="species" reg="bibalteata">bibalteata</tp:taxon-name-part></tp:taxon-name></italic><bold>4</bold><italic><tp:taxon-name><tp:taxon-name-part taxon-name-part-type="genus" reg="Tillicera">T.</tp:taxon-name-part><tp:taxon-name-part taxon-name-part-type="species" reg="callosa">callosa</tp:taxon-name-part></tp:taxon-name></italic><bold>5, 6</bold><italic><tp:taxon-name><tp:taxon-name-part taxon-name-part-type="genus" reg="Tillicera">T.</tp:taxon-name-part><tp:taxon-name-part taxon-name-part-type="species" reg="cleroides">cleroides</tp:taxon-name-part></tp:taxon-name></italic><bold>7, 8</bold><italic><tp:taxon-name><tp:taxon-name-part taxon-name-part-type="genus" reg="Tillicera">T.</tp:taxon-name-part><tp:taxon-name-part taxon-name-part-type="species" reg="hirsuta">hirsuta</tp:taxon-name-part></tp:taxon-name></italic><bold>9, 10</bold><italic><tp:taxon-name><tp:taxon-name-part taxon-name-part-type="genus" reg="Tillicera">T.</tp:taxon-name-part><tp:taxon-name-part taxon-name-part-type="species" reg="ihlei">ihlei</tp:taxon-name-part></tp:taxon-name></italic><bold>11, 12</bold><italic><tp:taxon-name><tp:taxon-name-part taxon-name-part-type="genus" reg="Tillicera">T.</tp:taxon-name-part><tp:taxon-name-part taxon-name-part-type="species" reg="javana">javana</tp:taxon-name-part></tp:taxon-name></italic>. Scale bars 2 mm.</p></caption><graphic xmlns:xlink="http://www.w3.org/1999/xlink" xlink:href="zookeys-1095-123-g001.jpg" position="float" orientation="portrait" xlink:type="simple" id="oo_672265.jpg"><uri content-type="original_file" xlink:type="simple">https://binary.pensoft.net/fig/672265</uri></graphic></fig></tp:treatment-sec><ref-list><ref id="B5"><mixed-citation xmlns:xlink="http://www.w3.org/1999/xlink" xlink:type="simple"><person-group><name name-style="western"><surname>Gerstmeier</surname><given-names>R</given-names></name><name name-style="western"><surname>Bernhard</surname><given-names>N</given-names></name></person-group> (<year>2010</year>) <article-title>Revision of the genus <italic><tp:taxon-name><tp:taxon-name-part taxon-name-part-type="genus">Tillicera</tp:taxon-name-part></tp:taxon-name></italic> Spinola, 1841 (<tp:taxon-name><tp:taxon-name-part taxon-name-part-type="order">Coleoptera</tp:taxon-name-part></tp:taxon-name>: <tp:taxon-name><tp:taxon-name-part taxon-name-part-type="family">Cleridae</tp:taxon-name-part></tp:taxon-name>, <tp:taxon-name><tp:taxon-name-part taxon-name-part-type="subfamily">Clerinae</tp:taxon-name-part></tp:taxon-name>).</article-title><source>Zootaxa</source><volume>2359</volume>(<issue>1</issue>): <fpage>1</fpage>–<lpage>34</lpage>. <ext-link xlink:href="10.11646/zootaxa.2359.1.1" ext-link-type="doi" xlink:type="simple">https://doi.org/10.11646/zootaxa.2359.1.1</ext-link></mixed-citation></ref></ref-list></tp:taxon-treatment>
